# Supplementary material for: Comparative Study on the Nutritional, Textural and Flavor Profiles of Mandarin Fish (Siniperca chuatsi) in Industrialized Recirculating and Traditional Pond Aquaculture Systems
Source: Foods. 2025 Nov 24;14(23):4028. doi: 10.3390/foods14234028 (PMC12691990; doi:10.3390/foods14234028)
Supplement: Supplementary file 1 [file foods-14-04028-s001.zip]

Archive with 2 entries (2 files):
- Table S2:Differential taxa identified by LEfSe analysis.xlsx
- Table S1:Identification of volatile compounds and their odor characteristics.xlsx
