# Supplementary material for: Comparative Study on the Nutritional, Textural and Flavor Profiles of Mandarin Fish (Siniperca chuatsi) in Industrialized Recirculating and Traditional Pond Aquaculture Systems
Source: Foods. 2025 Nov 24;14(23):4028. doi: 10.3390/foods14234028 (PMC12691990; doi:10.3390/foods14234028)
Supplement: Supplementary file 1 [file foods-14-04028-s001.zip › Table S2:Differential taxa identified by LEfSe analysis.xlsx]

## Sheet: Lefse_Depth_group
Species name	group	Mean	LDA value	P_value
p__Bacteroidota.c__Bacteroidia.o__Chitinophagales.f__Saprospiraceae.g__unclassified_f__Saprospiraceae		0.88387
p__Pseudomonadota.c__Gammaproteobacteria.o__Burkholderiales.f__Comamonadaceae.g__Comamonas		2.12691
p__Pseudomonadota.c__Alphaproteobacteria.o__Sphingomonadales.f__Sphingomonadaceae.g__Croceibacterium		1.28181
p__Pseudomonadota.c__Gammaproteobacteria.o__Burkholderiales		4.30109
p__Thermodesulfobacteriota.c__Desulfobulbia.o__Desulfobulbales		2.29041
p__Actinomycetota.c__Actinobacteria.o__Micrococcales.f__Brevibacteriaceae	TPAS	2.91729	2.6639	0.0074
p__Chloroflexota.c__Anaerolineae.o__1-20.f__norank_o__1-20		2.37523
p__Pseudomonadota.c__Alphaproteobacteria.o__Hyphomicrobiales.f__Pleomorphomonadaceae.g__Prosthecomicrobium		0.88387
p__Bacillota.c__Clostridia.o__Oscillospirales.f__Ruminococcaceae.g__Paludicola		1.48593
p__Bacillota.c__Desulfitobacteriia.o__Desulfitobacteriales.f__Desulfitobacteriaceae.g__Desulfosporosinus		0.88387
p__Patescibacteria.c__Saccharimonadia.o__Saccharimonadales.f__Saccharimonadaceae		3.20918
p__Pseudomonadota.c__Alphaproteobacteria.o__Hyphomicrobiales.f__D05-2		1.48593
p__Bacillota.c__Bacilli.o__Erysipelotrichales.f__Erysipelotrichaceae		3.1156
p__unclassified_k__norank_d__Bacteria		3.20505
p__Actinomycetota.c__unclassified_p__Actinomycetota.o__unclassified_p__Actinomycetota.f__unclassified_p__Actinomycetota.g__unclassified_p__Actinomycetota		1.42794
p__Pseudomonadota.c__Gammaproteobacteria.o__Burkholderiales.f__Hydrogenophilaceae		3.21933
p__Bacillota.c__Syntrophomonadia.o__Syntrophomonadales.f__Syntrophomonadaceae.g__Syntrophomonas		1.58284
p__Pseudomonadota.c__Gammaproteobacteria.o__Burkholderiales.f__Burkholderiaceae.g__Burkholderia-Caballeronia-Paraburkholderia		3.18599
p__Thermodesulfobacteriota.c__Syntrophia.o__Syntrophales		1.36099
p__Dependentiae.c__Babeliae.o__Babeliales.f__norank_o__Babeliales.g__norank_o__Babeliales		3.37593
p__Actinomycetota.c__Acidimicrobiia.o__unclassified_c__Acidimicrobiia.f__unclassified_c__Acidimicrobiia		1.05996
p__Zixibacteria.c__norank_p__Zixibacteria		1.36099
p__Pseudomonadota.c__Alphaproteobacteria.o__Hyphomicrobiales.f__Hyphomicrobiales_.g__norank_f__Hyphomicrobiales_	TPAS	4.82536	4.52103	0.0028
p__NB1-j		0.58284
p__Pseudomonadota.c__Gammaproteobacteria.o__Competibacterales.f__Competibacteraceae.g__Candidatus_Competibacter		2.25494
p__Actinomycetota.c__Coriobacteriia.o__Coriobacteriales.f__Eggerthellaceae.g__Adlercreutzia		1.62423
p__Chloroflexota.c__Chloroflexia.o__Thermomicrobiales.f__Thermomicrobiaceae		0.88387
p__Chlamydiota.c__Chlamydiia.o__Chlamydiales.f__cvE6.g__norank_f__cvE6		2.61222
p__Bacillota.c__Clostridia.o__Clostridia_UCG-014.f__norank_o__Clostridia_UCG-014.g__norank_o__Clostridia_UCG-014		2.15104
p__Bacillota.c__Clostridia.o__Peptostreptococcales-Tissierellales.f__Family_XI.g__Tissierella		2.19562
p__Actinomycetota.c__Acidimicrobiia.o__Microtrichales.f__Microtrichaceae.g__norank_f__Microtrichaceae		2.21631
p__Armatimonadota.c__Fimbriimonadia.o__Fimbriimonadales.f__Fimbriimonadaceae.g__norank_f__Fimbriimonadaceae		2.39575
p__Bacillota.c__Clostridia.o__Peptostreptococcales-Tissierellales.f__Fusibacteraceae		1.05996
p__Pseudomonadota.c__Gammaproteobacteria.o__Burkholderiales.f__Comamonadaceae		3.80216
p__Pseudomonadota.c__Gammaproteobacteria.o__Lysobacterales.f__Rhodanobacteraceae.g__Dokdonella		2.76753
p__Bacteroidota.c__Bacteroidia.o__Bacteroidales.f__Bacteroidetes_BD2-2.g__norank_f__Bacteroidetes_BD2-2		0.88387
p__Bacteroidota.c__Bacteroidia.o__Chitinophagales.f__Chitinophagaceae.g__unclassified_f__Chitinophagaceae		1.96305
p__Actinomycetota.c__Actinobacteria.o__Propionibacteriales.f__Nocardioidaceae.g__Aeromicrobium		3.35296
p__Patescibacteria.c__WWE3		0.88387
p__Bacillota.c__Negativicutes.o__Acidaminococcales.f__Acidaminococcaceae.g__norank_f__Acidaminococcaceae		1.58284
p__Pseudomonadota.c__Alphaproteobacteria.o__Dongiales.f__Dongiaceae.g__Dongia		0.88387
p__Myxococcota.c__Myxococcia.o__Myxococcales		1.53708
p__Pseudomonadota.c__Gammaproteobacteria.o__Burkholderiales.f__Alcaligenaceae.g__unclassified_f__Alcaligenaceae		1.69678
p__Armatimonadota		2.40892
p__Thermodesulfobacteriota.c__Desulfomonilia.o__Desulfomonilales.f__Desulfomonilaceae		1.1849
p__Bdellovibrionota.c__Oligoflexia.o__0319-6G20.f__norank_o__0319-6G20		1.28181
p__Bacteroidota.c__Bacteroidia.o__Chitinophagales		4.16114
p__Bacillota.c__Bacilli.o__Erysipelotrichales.f__Erysipelotrichaceae.g__Turicibacter		2.7815
p__Patescibacteria.c__Microgenomatia		1.53708
p__Actinomycetota.c__Actinobacteria.o__PeM15	TPAS	4.28922	3.9787	0.00335
p__Actinomycetota.c__Coriobacteriia.o__OPB41		2.03
p__Bacillota.c__Negativicutes.o__Veillonellales-Selenomonadales		3.02217
p__Pseudomonadota.c__Alphaproteobacteria.o__Paracaedibacterales.f__Paracaedibacteraceae	RAS	3.40107	3.28277	0.04951
p__Pseudomonadota.c__Gammaproteobacteria.o__Burkholderiales.f__Rhodocyclaceae.g__Dechloromonas		3.28268
p__Bacillota.c__Clostridia.o__Christensenellales		2.80556
p__Bacillota.c__Clostridia.o__Clostridiales.f__Clostridiaceae.g__unclassified_f__Clostridiaceae		2.60815
p__Pseudomonadota.c__Gammaproteobacteria.o__Burkholderiales.f__Sutterellaceae		1.78696
p__Bacillota.c__Clostridia.o__Peptostreptococcales-Tissierellales.f__Peptostreptococcaceae.g__Paraclostridium	TPAS	2.89459	2.71098	0.02223
p__Sumerlaeota		1.78696
p__Pseudomonadota.c__Gammaproteobacteria.o__Burkholderiales.f__Oxalobacteraceae		2.15104
p__Pseudomonadota.c__Gammaproteobacteria.o__Lysobacterales.f__Lysobacteraceae.g__Lysobacter		1.48593
p__Bdellovibrionota.c__Oligoflexia.o__Silvanigrellales		1.53708
p__Bacillota.c__Thermoanaerobacteria.o__Thermoanaerobacterales.f__SRB2.g__norank_f__SRB2		1.05996
p__Bacillota.c__Clostridia.o__Oscillospirales.f__Ruminococcaceae.g__Ruminococcus		2.85001
p__Bacillota.c__Clostridia.o__Peptostreptococcales-Tissierellales.f__Peptostreptococcaceae.g__Proteocatella		1.28181
p__Bacillota.c__Clostridia.o__Oscillospirales.f__Ruminococcaceae.g__Negativibacillus		1.69678
p__Bacillota.c__Desulfitobacteriia.o__Desulfitobacteriales.f__norank_o__Desulfitobacteriales.g__norank_o__Desulfitobacteriales		0.88387
p__Pseudomonadota.c__Gammaproteobacteria.o__Burkholderiales.f__SC-I-84		3.18922
p__Actinomycetota.c__Actinobacteria.o__Pseudonocardiales.f__Pseudonocardiaceae.g__Saccharopolyspora		2.19562
p__Pseudomonadota.c__Alphaproteobacteria.o__Sphingomonadales.f__Sphingomonadaceae.g__Sphingobium		2.16262
p__Planctomycetota.c__Planctomycetes.o__Isosphaerales.f__Isosphaeraceae.g__norank_f__Isosphaeraceae		1.99781
p__Actinomycetota.c__Acidimicrobiia.o__Microtrichales.f__Ilumatobacteraceae.g__unclassified_f__Ilumatobacteraceae		2.28181
p__Acidobacteriota.c__Blastocatellia.o__DS-100.f__norank_o__DS-100.g__norank_o__DS-100		2.0742
p__Pseudomonadota.c__Gammaproteobacteria.o__Chromatiales.f__Chromatiaceae.g__norank_f__Chromatiaceae		1.36099
p__Pseudomonadota.c__Gammaproteobacteria.o__Burkholderiales.f__Alcaligenaceae.g__Achromobacter		0.88387
p__Bacillota.c__Bacilli.o__Erysipelotrichales.f__Erysipelatoclostridiaceae.g__Erysipelotrichaceae_UCG-003		2.61222
p__Pseudomonadota.c__Gammaproteobacteria.o__CCM19a.f__norank_o__CCM19a		1.86159
p__Bacteroidota.c__Bacteroidia.o__Bacteroidales.f__unclassified_o__Bacteroidales.g__unclassified_o__Bacteroidales		1.1849
p__Patescibacteria.c__Dojkabacteria.o__norank_c__Dojkabacteria.f__norank_c__Dojkabacteria		1.58284
p__Bacillota.c__Clostridia.o__Lachnospirales.f__unclassified_o__Lachnospirales.g__unclassified_o__Lachnospirales		1.05996
p__Bacillota.c__Bacilli.o__Lactobacillales.f__Lactobacillaceae.g__Latilactobacillus		1.62423
p__Bacillota.c__Desulfitobacteriia		1.1849
p__Pseudomonadota.c__Gammaproteobacteria.o__norank_c__Gammaproteobacteria		2.26408
p__Bacteroidota.c__Bacteroidia.o__Bacteroidales.f__Prevotellaceae.g__Paraprevotella		1.05996
p__Pseudomonadota.c__Alphaproteobacteria.o__Hyphomicrobiales.f__D05-2.g__norank_f__D05-2		1.48593
p__Pseudomonadota.c__Alphaproteobacteria.o__Azospirillales.f__Azospirillaceae		1.66202
p__Pseudomonadota.c__Alphaproteobacteria.o__Hyphomicrobiales.f__Beijerinckiaceae.g__alphaI_cluster	TPAS	2.93695	2.74904	0.0074
p__Bacillota.c__Bacilli.o__Bacillales.f__Bacillaceae.g__Cerasibacillus		1.53708
p__Armatimonadota.c__Fimbriimonadia		2.39575
p__Actinomycetota.c__Actinobacteria.o__Propionibacteriales.f__Propionibacteriaceae	TPAS	2.61626	3.13526	0.00275
p__Actinomycetota.c__Rubrobacteria		0.88387
p__Bacillota.c__Negativicutes.o__Acidaminococcales.f__Acidaminococcaceae		1.75893
p__Bacillota.c__Clostridia.o__Peptostreptococcales-Tissierellales.f__Fusibacteraceae.g__Fusibacter		1.05996
p__Thermodesulfobacteriota.c__Desulfobulbia.o__Desulfobulbales.f__Desulfobulbaceae		1.48593
p__Pseudomonadota.c__Alphaproteobacteria.o__Hyphomicrobiales.f__Xanthobacteraceae		2.80032
p__Bacteroidota.c__Bacteroidia.o__Chitinophagales.f__norank_o__Chitinophagales		3.10659
p__Patescibacteria.c__WWE3.o__norank_c__WWE3.f__norank_c__WWE3.g__norank_c__WWE3		0.88387
p__Bacillota.c__Clostridia.o__Lachnospirales.f__Lachnospiraceae.g__[Eubacterium]_eligens_group		1.36099
p__Patescibacteria.c__CPR2.o__norank_c__CPR2		1.58284
p__Caldisericota		0.88387
p__Chloroflexota.c__Anaerolineae.o__Aggregatilineales.f__A4b		2.13914
p__Pseudomonadota.c__Gammaproteobacteria.o__Run-SP154.f__norank_o__Run-SP154.g__norank_o__Run-SP154		3.28094
p__Pseudomonadota.c__Gammaproteobacteria.o__Steroidobacterales.f__Steroidobacteraceae		2.1849
p__Pseudomonadota.c__Gammaproteobacteria.o__Pseudomonadales.f__Spongiibacteraceae.g__BD1-7_clade		3.13307
p__Pseudomonadota.c__Alphaproteobacteria.o__Hyphomicrobiales.f__Beijerinckiaceae.g__Methylocystis		1.48593
p__Chloroflexota.c__Anaerolineae.o__Aggregatilineales.f__norank_o__Aggregatilineales		0.88387
p__Actinomycetota.c__Actinobacteria.o__Actinomycetales.f__Actinomycetaceae.g__norank_f__Actinomycetaceae		2.60815
p__Bdellovibrionota.c__Oligoflexia	TPAS	2.54188	2.88219	0.02568
p__Bacillota.c__Bacilli.o__Bacillales.f__Bacillaceae.g__Shouchella		1.58284
p__Chlamydiota.c__Chlamydiia.o__Chlamydiales.f__Chlamydiaceae	RAS	2.68664	3.60539	0.02223
p__Pseudomonadota.c__Gammaproteobacteria.o__Lysobacterales		3.77008
p__Pseudomonadota.c__Gammaproteobacteria.o__Burkholderiales.f__Burkholderiaceae.g__Hydromonas		1.42794
p__Chloroflexota.c__Anaerolineae.o__Ardenticatenales.f__norank_o__Ardenticatenales		1.36099
p__Pseudomonadota.c__Alphaproteobacteria.o__Reyranellales		2.28181
p__Pseudomonadota.c__Alphaproteobacteria.o__Caulobacterales.f__Caulobacteraceae.g__Phenylobacterium		1.28181
p__Bacillota.c__Thermovenabulia		1.99781
p__Patescibacteria.c__Gracilibacteria		3.07139
p__Chloroflexota.c__Chloroflexia.o__Chloroflexales.f__Roseiflexaceae.g__Kouleothrix		0.88387
p__Cyanobacteriota.c__Vampirivibrionia.o__Gastranaerophilales		1.48593
p__Pseudomonadota.c__Alphaproteobacteria.o__Holosporales.f__Holosporaceae.g__norank_f__Holosporaceae		1.48593
p__Bacillota.c__Negativicutes.o__Veillonellales-Selenomonadales.f__Selenomonadaceae		2.33103
p__Actinomycetota.c__Actinobacteria.o__Micromonosporales.f__Micromonosporaceae.g__Micromonospora	TPAS	2.29041	2.81108	0.0219
p__Bacteroidota.c__Bacteroidia.o__Bacteroidales.f__Marinifilaceae		1.05996
p__Pseudomonadota.c__Alphaproteobacteria.o__Paracaedibacterales.f__Paracaedibacteraceae.g__Candidatus_Paracaedibacter	RAS	3.39709	3.28321	0.02223
p__Bacillota.c__Thermoanaerobacteria.o__Thermoanaerobacterales.f__SRB2		1.05996
p__Bacillota.c__unclassified_p__Bacillota		1.05996
p__Acidobacteriota.c__Acidobacteriae.o__Bryobacterales.f__Bryobacteraceae.g__unclassified_f__Bryobacteraceae		0.58284
p__Bacteroidota.c__Bacteroidia.o__Sphingobacteriales.f__KD3-93		1.78696
p__Caldisericota.c__Caldisericia		0.88387
p__Bacillota.c__Bacilli.o__Lactobacillales.f__Carnobacteriaceae.g__Atopostipes		1.1849
p__Pseudomonadota.c__Alphaproteobacteria.o__Hyphomicrobiales.f__Pleomorphomonadaceae.g__Chthonobacter		1.28181
p__Bdellovibrionota.c__Bacteriovoracia.o__Bacteriovoracales		0.88387
p__Bacillota.c__Desulfotomaculia.o__Desulfotomaculales.f__Desulfurisporaceae.g__Desulfocucumis		1.1849
p__Patescibacteria.c__Berkelbacteria.o__norank_c__Berkelbacteria		1.66202
p__Pseudomonadota.c__Alphaproteobacteria.o__Rickettsiales.f__Mitochondria.g__norank_f__Mitochondria	RAS	4.89738	4.42816	0.02103
p__Bdellovibrionota.c__Bdellovibrionia.o__Bdellovibrionales.f__Pseudobdellovibrionaceae		1.83811
p__Bacillota.c__Clostridia.o__Eubacteriales.f__Garciellaceae		1.28181
p__Patescibacteria.c__Microgenomatia.o__Candidatus_Roizmanbacteria		0.88387
p__Patescibacteria.c__Dojkabacteria		1.58284
p__Chloroflexota.c__Anaerolineae.o__Anaerolineales.f__Anaerolineaceae.g__Anaerolinea		1.98078
p__Nitrospirota.c__Nitrospiria.o__Nitrospirales	TPAS	2.55132	2.52799	0.02223
p__Pseudomonadota.c__Alphaproteobacteria.o__Sphingomonadales.f__Sphingomonadaceae.g__Sandaracinobacter		1.05996
p__Chlamydiota.c__Chlamydiia.o__Chlamydiales.f__Parachlamydiaceae.g__Candidatus_Metachlamydia		1.48593
p__Actinomycetota.c__Thermoleophilia.o__Solirubrobacterales	TPAS	3.62423	3.32037	0.0028
p__Bacteroidota.c__Bacteroidia.o__Bacteroidales.f__Bacteroidales_RF16_group.g__norank_f__Bacteroidales_RF16_group		1.05996
p__Bacillota.c__Bacilli.o__Lactobacillales.f__Lactobacillaceae.g__Weissella	TPAS	4.242	3.94091	0.0074
p__Bacillota.c__Clostridia.o__Lachnospirales.f__Lachnospiraceae.g__Lachnospiraceae_NK4A136_group		1.69678
p__Chlamydiota.c__Chlamydiia.o__Chlamydiales.f__cvE6		2.61222
p__Chloroflexota.c__Anaerolineae.o__Aggregatilineales		2.16262
p__Pseudomonadota.c__Alphaproteobacteria.o__Paracaedibacterales	RAS	3.40107	3.28277	0.04951
p__Ignavibacteriota.c__Ignavibacteria.o__Ignavibacteriales.f__Melioribacteraceae		2.23605
p__Bacillota.c__Desulfotomaculia.o__Desulfotomaculales.f__Desulfotomaculaceae		1.05996
p__Bacillota.c__Clostridia.o__Clostridia_UCG-014		2.15104
p__Pseudomonadota.c__Gammaproteobacteria.o__Enterobacterales.f__Aeromonadaceae.g__Aeromonas		3.49771
p__Bacillota.c__Bacilli.o__Lactobacillales.f__Lactobacillaceae.g__Lapidilactobacillus		2.69343
p__Acidobacteriota.c__Blastocatellia.o__11-24.f__norank_o__11-24.g__norank_o__11-24		1.81329
p__Pseudomonadota.c__Alphaproteobacteria.o__Caulobacterales.f__Parvularculaceae.g__Amphiplicatus		2.34627
p__Chloroflexota.c__JG30-KF-CM66.o__norank_c__JG30-KF-CM66		0.88387
p__Pseudomonadota.c__Gammaproteobacteria.o__Pseudomonadales.f__Hahellaceae.g__Allohahella		1.36099
p__Actinomycetota.c__Acidimicrobiia.o__unclassified_c__Acidimicrobiia.f__unclassified_c__Acidimicrobiia.g__unclassified_c__Acidimicrobiia		1.05996
p__Pseudomonadota.c__Alphaproteobacteria.o__Reyranellales.f__Reyranellaceae		2.28181
p__Chloroflexota.c__Anaerolineae.o__SJA-15.f__norank_o__SJA-15.g__norank_o__SJA-15		1.42794
p__Actinomycetota.c__Actinobacteria.o__norank_c__Actinobacteria.f__norank_c__Actinobacteria.g__norank_c__Actinobacteria		2.19562
p__Bacillota.c__Limnochordia.o__norank_c__Limnochordia.f__norank_c__Limnochordia.g__norank_c__Limnochordia		1.72897
p__Bacillota.c__Bacilli.o__Lactobacillales.f__Aerococcaceae		2.05996
p__Myxococcota.c__Polyangiia.o__Polyangiales		2.16262
p__Pseudomonadota.c__Alphaproteobacteria		5.14264
p__Bacillota.c__Bacilli.o__Bacillales.f__Planococcaceae.g__Solibacillus		1.83811
p__Dependentiae.c__Babeliae.o__Babeliales.f__Vermiphilaceae.g__norank_f__Vermiphilaceae		2.66563
p__Bacillota.c__Clostridia.o__Oscillospirales.f__Ruminococcaceae.g__Acutalibacter		2.22629
p__Pseudomonadota.c__Gammaproteobacteria.o__Chromatiales		1.36099
p__Pseudomonadota.c__Gammaproteobacteria.o__Pseudomonadales.f__Halomonadaceae		2.96666
p__Actinomycetota.c__Actinobacteria.o__Pseudonocardiales		2.23605
p__Actinomycetota.c__Actinobacteria.o__Micromonosporales	TPAS	2.31523	2.92115	0.02223
p__Deinococcota.c__Deinococci.o__Deinococcales.f__Deinococcaceae.g__Deinococcus		2.31523
p__Pseudomonadota.c__Alphaproteobacteria.o__Hyphomicrobiales.f__Beijerinckiaceae.g__unclassified_f__Beijerinckiaceae	TPAS	2.57407	2.8583	0.0074
p__Fibrobacterota.c__Chitinivibrionia.o__norank_c__Chitinivibrionia		0.88387
p__Bacillota.c__Bacilli.o__Lactobacillales.f__Aerococcaceae.g__Ignavigranum		0.58284
p__Pseudomonadota.c__Gammaproteobacteria.o__Acidiferrobacterales.f__Acidiferrobacteraceae		1.05996
p__Pseudomonadota.c__Gammaproteobacteria.o__Arenicellales.f__Arenicellaceae.g__norank_f__Arenicellaceae		3.1683
p__Pseudomonadota.c__Gammaproteobacteria.o__Burkholderiales.f__Chitinibacteraceae		1.48593
p__Bacillota.c__Bacilli.o__Lactobacillales.f__Lactobacillaceae.g__Paucilactobacillus		1.58284
p__Pseudomonadota.c__Gammaproteobacteria.o__Chromatiales.f__Chromatiaceae		1.36099
p__Cyanobacteriota.c__Sericytochromatia.o__norank_c__Sericytochromatia.f__norank_c__Sericytochromatia.g__norank_c__Sericytochromatia		1.53708
p__Chlamydiota.c__Chlamydiia.o__Chlamydiales.f__Parachlamydiaceae.g__Candidatus_Protochlamydia		2.76468
p__Actinomycetota.c__MB-A2-108.o__norank_c__MB-A2-108.f__norank_c__MB-A2-108.g__norank_c__MB-A2-108		1.05996
p__Dependentiae.c__Babeliae.o__Babeliales.f__unclassified_o__Babeliales		2.40238
p__Verrucomicrobiota.c__Verrucomicrobiia.o__Verrucomicrobiales.f__Verrucomicrobiaceae.g__unclassified_f__Verrucomicrobiaceae		1.92526
p__Bacillota.c__Bacilli.o__Aneurinibacillales.f__Aneurinibacillaceae	TPAS	3.37523	3.07098	0.02223
p__Chloroflexota.c__Chloroflexia.o__Thermomicrobiales.f__JG30-KF-CM45		3.08935
p__Pseudomonadota.c__Gammaproteobacteria.o__Burkholderiales.f__Hydrogenophilaceae.g__Thiobacillus		1.92526
p__Pseudomonadota.c__Alphaproteobacteria.o__Hyphomicrobiales.f__Methylopilaceae		1.28181
p__Pseudomonadota.c__Alphaproteobacteria.o__Hyphomicrobiales.f__Hyphomicrobiales_.g__Phreatobacter		1.83811
p__Bacteroidota.c__Bacteroidia.o__Cytophagales		3.10789
p__Bacillota.c__Desulfitobacteriia.o__Desulfitobacteriales.f__Desulfitobacteriaceae		0.88387
p__Bacillota.c__Bacilli.o__Staphylococcales.f__Staphylococcaceae.g__Staphylococcus	TPAS	4.75193	4.46417	0.00639
p__Bacteroidota.c__Bacteroidia.o__Sphingobacteriales.f__Sphingobacteriaceae.g__Daejeonella		1.58284
p__Planctomycetota.c__Planctomycetes.o__Planctomycetales.f__norank_o__Planctomycetales		1.48593
p__Dependentiae.c__Babeliae.o__Babeliales.f__Babeliaceae.g__norank_f__Babeliaceae		2.0742
p__Patescibacteria.c__ABY1		1.88387
p__Myxococcota.c__Polyangiia.o__Polyangiales.f__Sandaracinaceae.g__norank_f__Sandaracinaceae		1.48593
p__Bdellovibrionota.c__Oligoflexia.o__Silvanigrellales.f__Silvanigrellaceae		1.53708
p__Chloroflexota.c__Anaerolineae.o__Anaerolineales.f__Anaerolineaceae.g__Leptolinea		1.1849
p__Planctomycetota.c__Brocadiae		1.05996
p__Chlamydiota.c__Chlamydiia.o__Chlamydiales.f__unclassified_o__Chlamydiales		2.48047
p__Cyanobacteriota.c__Cyanobacteriia.o__Cyanobacteriales.f__Chroococcidiopsaceae		1.53708
p__Pseudomonadota.c__Alphaproteobacteria.o__Hyphomicrobiales.f__Hyphomicrobiaceae.g__Pedomicrobium		1.53708
p__Pseudomonadota.c__Gammaproteobacteria.o__Lysobacterales.f__Lysobacteraceae.g__unclassified_f__Lysobacteraceae		1.28181
p__Cyanobacteriota.c__Sericytochromatia		1.53708
p__Acidobacteriota.c__Holophagae.o__Subgroup_7.f__norank_o__Subgroup_7		2.29041
p__Bacillota.c__Clostridia.o__Lachnospirales.f__Lachnospiraceae.g__Fusicatenibacter		3.26318
p__Bacteroidota.c__Bacteroidia.o__Bacteroidales.f__Rikenellaceae.g__Alistipes		2.21631
p__Pseudomonadota.c__Alphaproteobacteria.o__unclassified_c__Alphaproteobacteria		2.25494
p__Thermodesulfobacteriota.c__Syntrophia.o__Syntrophales.f__Smithellaceae		1.36099
p__Pseudomonadota.c__Gammaproteobacteria.o__Steroidobacterales		2.1849
p__Acidobacteriota.c__Vicinamibacteria		2.67626
p__Actinomycetota.c__Actinobacteria.o__PeM15.f__norank_o__PeM15	TPAS	4.28922	3.97875	0.00335
p__Bacillota.c__Clostridia.o__Lachnospirales.f__Lachnospiraceae.g__Agathobacter		3.18922
p__Bacillota.c__Bacilli.o__RF39.f__norank_o__RF39.g__norank_o__RF39		2.2456
p__Pseudomonadota.c__Gammaproteobacteria.o__Enterobacterales.f__Enterobacteriaceae.g__Plesiomonas		2.48047
p__Actinomycetota.c__Actinobacteria.o__PeM15.f__norank_o__PeM15.g__norank_o__PeM15	TPAS	4.28922	3.9787	0.00335
p__Actinomycetota.c__Actinobacteria.o__Kitasatosporales	TPAS	2.0742	3.21346	0.0219
p__Bacillota.c__Bacilli.o__Thermoactinomycetales	TPAS	2.46365	2.59645	0.0074
p__Ignavibacteriota.c__Ignavibacteria		3.51481
p__Pseudomonadota.c__Alphaproteobacteria.o__Hyphomicrobiales.f__Hyphomicrobiaceae.g__unclassified_f__Hyphomicrobiaceae		2.1849
p__Verrucomicrobiota.c__Verrucomicrobiia.o__Pedosphaerales.f__Pedosphaeraceae.g__Oikopleura		1.36099
p__Bacillota.c__Clostridia.o__Eubacteriales.f__Eubacteriaceae.g__norank_f__Eubacteriaceae		2.47494
p__Pseudomonadota.c__Alphaproteobacteria.o__Acetobacterales.f__Acetobacteraceae.g__unclassified_f__Acetobacteraceae		1.72897
p__Actinomycetota.c__Actinobacteria.o__Actinomycetales		2.65839
p__Bacillota.c__Bacilli.o__unclassified_c__Bacilli.f__unclassified_c__Bacilli.g__unclassified_c__Bacilli	TPAS	2.33103	2.64355	0.02223
p__Patescibacteria.c__Saccharimonadia.o__Saccharimonadales.f__Saccharimonadaceae.g__norank_f__Saccharimonadaceae		0.58284
p__Bacillota.c__Bacilli.o__Mycoplasmatales.f__Mycoplasmataceae.g__unclassified_f__Mycoplasmataceae		2.15104
p__Bacillota.c__Bacilli.o__unclassified_c__Bacilli	TPAS	2.33103	2.64363	0.02223
p__Bacteroidota.c__Bacteroidia.o__Bacteroidales.f__Paludibacteraceae.g__unclassified_f__Paludibacteraceae		0.58284
p__Bacteroidota.c__Bacteroidia.o__Chitinophagales.f__Saprospiraceae.g__Lewinella		1.28181
p__Acidobacteriota.c__Acidobacteriae.o__Bryobacterales.f__Bryobacteraceae.g__Bryobacter		1.53708
p__Bacillota.c__Clostridia.o__Lachnospirales.f__Lachnospiraceae.g__Sellimonas		1.58284
p__Bdellovibrionota.c__Bacteriovoracia.o__Bacteriovoracales.f__Bacteriovoracaceae.g__Bacteriovorax		0.88387
p__Actinomycetota.c__Actinobacteria.o__Frankiales.f__unclassified_o__Frankiales		1.1849
p__Bacillota.c__Bacilli		5.45089
p__Pseudomonadota.c__Alphaproteobacteria.o__Rhodobacterales.f__Paracoccaceae.g__Cypionkella		2.49665
p__Bacteroidota.c__Bacteroidia.o__Bacteroidales.f__Rikenellaceae.g__norank_f__Rikenellaceae		1.1849
p__Bacteroidota.c__Bacteroidia.o__Flavobacteriales.f__NS9_marine_group		3.53853
p__Pseudomonadota.c__Gammaproteobacteria.o__Burkholderiales.f__Methylophilaceae.g__unclassified_f__Methylophilaceae		2.21631
p__Pseudomonadota.c__Alphaproteobacteria.o__Micavibrionales.f__norank_o__Micavibrionales.g__norank_o__Micavibrionales		1.83811
p__Pseudomonadota.c__Gammaproteobacteria.o__Burkholderiales.f__Rhodocyclaceae.g__Zoogloea		1.62423
p__Planctomycetota		3.21933
p__Planctomycetota.c__Planctomycetes		3.09606
p__Bacillota.c__Clostridia.o__Peptostreptococcales-Tissierellales.f__Natronincolaceae		1.99781
p__Bacillota.c__Bacilli.o__Erysipelotrichales.f__Erysipelatoclostridiaceae		3.51175
p__Pseudomonadota.c__Gammaproteobacteria.o__Burkholderiales.f__Sulfuricellaceae		1.1849
p__Bacillota.c__Bacilli.o__Erysipelotrichales		3.65948
p__Planctomycetota.c__Planctomycetes.o__Planctomycetales.f__norank_o__Planctomycetales.g__norank_o__Planctomycetales		1.48593
p__Bacillota.c__Bacilli.o__Lactobacillales.f__Lactobacillaceae.g__Lacticaseibacillus	TPAS	3.59187	3.2761	0.0074
p__Pseudomonadota.c__Gammaproteobacteria.o__Enterobacterales.f__Erwiniaceae.g__Pantoea		2.55132
p__Planctomycetota.c__Phycisphaerae		2.34627
p__Bacillota.c__Clostridia.o__Lachnospirales.f__Lachnospiraceae.g__Cellulosilyticum		1.94457
p__Cyanobacteriota.c__Vampirivibrionia.o__Gastranaerophilales.f__Gastranaerophilaceae.g__Zag_111		1.48593
p__Bacteroidota.c__Bacteroidia.o__Sphingobacteriales.f__Sphingobacteriaceae		1.78696
p__Thermodesulfobacteriota.c__Desulfomonilia.o__Desulfomonilales.f__Desulfomonilaceae.g__Desulfomonile		1.1849
p__Patescibacteria.c__Berkelbacteria.o__norank_c__Berkelbacteria.f__norank_c__Berkelbacteria		1.66202
p__Pseudomonadota.c__Alphaproteobacteria.o__Paracaedibacterales.f__Paracaedibacteraceae.g__Candidatus_Captivus		0.58284
p__Planctomycetota.c__Planctomycetes.o__Planctomycetales.f__Rubinisphaeraceae		1.36099
p__Bacillota.c__Negativicutes.o__Veillonellales-Selenomonadales.f__Sporomusaceae		0.88387
p__Patescibacteria.c__Parcubacteria.o__Candidatus_Kaiserbacteria		2.03
p__Planctomycetota.c__Brocadiae.o__Brocadiales		1.05996
p__Patescibacteria.c__Gracilibacteria.o__JGI_0000069-P22.f__norank_o__JGI_0000069-P22.g__norank_o__JGI_0000069-P22		0.88387
p__Chloroflexota.c__Anaerolineae.o__Aggregatilineales.f__norank_o__Aggregatilineales.g__norank_o__Aggregatilineales		0.88387
p__Patescibacteria.c__ABY1.o__Candidatus_Komeilibacteria.f__norank_o__Candidatus_Komeilibacteria.g__norank_o__Candidatus_Komeilibacteria		1.48593
p__Bacillota.c__Bacilli.o__Lactobacillales.f__Lactobacillaceae.g__Leuconostoc		1.69678
p__Ignavibacteriota.c__Ignavibacteria.o__Ignavibacteriales.f__unclassified_o__Ignavibacteriales		1.28181
p__Pseudomonadota.c__Alphaproteobacteria.o__Azospirillales.f__Azospirillaceae.g__Azospirillum		1.66202
p__Bacillota.c__Bacilli.o__Bacillales.f__Planococcaceae.g__Savagea		2.99277
p__Chloroflexota.c__KD4-96	TPAS	2.37523	2.69425	0.02223
p__Bacteroidota.c__Bacteroidia.o__Flavobacteriales.f__Cryomorphaceae		0.58284
p__Bacillota.c__Bacilli.o__Lactobacillales.f__Enterococcaceae		3.7336
p__Bacillota.c__Clostridia.o__Peptostreptococcales-Tissierellales.f__Peptostreptococcaceae.g__norank_f__Peptostreptococcaceae		1.36099
p__Bacillota.c__Clostridia.o__Lachnospirales.f__Lachnospiraceae.g__Roseburia		2.51734
p__Actinomycetota.c__MB-A2-108.o__norank_c__MB-A2-108.f__norank_c__MB-A2-108		1.05996
p__Bacillota.c__Clostridia.o__Oscillospirales.f__Butyricicoccaceae.g__UCG-008		0.88387
p__Pseudomonadota.c__Alphaproteobacteria.o__Micropepsales.f__Micropepsaceae.g__norank_f__Micropepsaceae		0.58284
p__Patescibacteria.c__ABY1.o__Candidatus_Falkowbacteria.f__norank_o__Candidatus_Falkowbacteria		1.42794
p__Acidobacteriota.c__Blastocatellia.o__unclassified_c__Blastocatellia		0.58284
p__Actinomycetota.c__Actinobacteria.o__Micrococcales.f__Micrococcaceae	TPAS	2.80815	3.06885	0.02249
p__Actinomycetota.c__Actinobacteria.o__Pseudonocardiales.f__Pseudonocardiaceae		2.23605
p__Bacillota.c__Clostridia.o__Peptostreptococcales-Tissierellales.f__Gottschalkiaceae		1.75893
p__Pseudomonadota.c__Gammaproteobacteria.o__Burkholderiales.f__Alcaligenaceae.g__Saccharedens		2.85001
p__Acidobacteriota.c__Holophagae.o__Holophagales.f__Holophagaceae.g__unclassified_f__Holophagaceae		0.88387
p__Bacillota.c__Clostridia.o__Peptostreptococcales-Tissierellales.f__Peptostreptococcaceae.g__Intestinibacter		2.17391
p__Actinomycetota.c__Actinobacteria.o__Mycobacteriales.f__Nocardiaceae		2.90506
p__Deinococcota		2.31523
p__Bacillota.c__Clostridia.o__Clostridiales.f__Caloramatoraceae.g__Fonticella		2.0742
p__Pseudomonadota.c__Alphaproteobacteria.o__Sphingomonadales.f__Sphingomonadaceae.g__Sphingomonas		4.55347
p__Bacillota.c__Bacilli.o__Lactobacillales		4.97799
p__Thermodesulfobacteriota.c__Desulfobulbia		2.29041
p__Pseudomonadota.c__Gammaproteobacteria.o__Enterobacterales.f__Hafniaceae		1.75893
p__Chloroflexota.c__Anaerolineae.o__1-20.f__norank_o__1-20.g__norank_o__1-20		2.37523
p__Bacillota.c__Bacilli.o__Thermoactinomycetales.f__Thermoactinomycetaceae.g__Hazenella		1.1849
p__Bacillota.c__Negativicutes.o__Veillonellales-Selenomonadales.f__Selenomonadaceae.g__Megamonas		2.33103
p__Pseudomonadota.c__Alphaproteobacteria.o__Hyphomicrobiales.f__Beijerinckiaceae.g__norank_f__Beijerinckiaceae		1.36099
p__Pseudomonadota.c__Gammaproteobacteria.o__Burkholderiales.f__Rhodocyclaceae.g__Denitratisoma		3.13062
p__Bacillota.c__Clostridia.o__Christensenellales.f__Christensenellaceae.g__Christensenellaceae_R-7_group		2.80556
p__Planctomycetota.c__Pla3_lineage.o__norank_c__Pla3_lineage		0.88387
p__Thermodesulfobacteriota.c__Desulfovibrionia.o__Desulfovibrionales.f__Desulfovibrionaceae.g__Desulfovibrio		1.98078
p__Chloroflexota.c__Anaerolineae.o__Caldilineales.f__Caldilineaceae	TPAS	3.00609	2.81397	0.00209
p__Chloroflexota.c__Anaerolineae.o__Aggregatilineales.f__A4b.g__norank_f__A4b		2.04524
p__Pseudomonadota.c__Gammaproteobacteria.o__Rickettsiellales		2.98767
p__Actinomycetota.c__Rubrobacteria.o__Rubrobacterales		0.88387
p__Dependentiae.c__Babeliae.o__Babeliales.f__unclassified_o__Babeliales.g__unclassified_o__Babeliales		2.40238
p__Bacillota.c__Bacilli.o__Bacillales.f__Planococcaceae.g__Kurthia		4.13697
p__Pseudomonadota.c__Gammaproteobacteria.o__Burkholderiales.f__Burkholderiaceae.g__Limnobacter		2.44616
p__Bacteroidota.c__Bacteroidia.o__Cytophagales.f__Spirosomataceae.g__Lacihabitans		1.1849
p__Dependentiae		3.49559
p__Acidobacteriota.c__Acidobacteriae.o__Bryobacterales		1.58284
p__Pseudomonadota.c__Gammaproteobacteria.o__Burkholderiales.f__Rhodocyclaceae.g__unclassified_f__Rhodocyclaceae		2.35369
p__Patescibacteria.c__Dojkabacteria.o__norank_c__Dojkabacteria.f__norank_c__Dojkabacteria.g__norank_c__Dojkabacteria		1.58284
p__Actinomycetota.c__Rubrobacteria.o__Rubrobacterales.f__Rubrobacteriaceae		0.88387
p__Chloroflexota.c__Chloroflexia.o__Thermomicrobiales.f__Thermomicrobiaceae.g__Nitrolancea		0.88387
p__Bacillota.c__Moorellia		1.28181
p__Bacillota.c__Negativicutes		3.04524
p__Patescibacteria.c__Parcubacteria.o__norank_c__Parcubacteria.f__norank_c__Parcubacteria		0.88387
p__Actinomycetota.c__Acidimicrobiia.o__Microtrichales.f__Microtrichaceae	TPAS	4.17557	3.82965	0.0028
p__Pseudomonadota.c__Gammaproteobacteria.o__Burkholderiales.f__Sulfuricellaceae.g__Ferritrophicum		1.1849
p__Verrucomicrobiota.c__Verrucomicrobiia.o__Chthoniobacterales.f__Terrimicrobiaceae		2.84291
p__Myxococcota.c__Polyangiia.o__Polyangiales.f__Sandaracinaceae		1.58284
p__Pseudomonadota.c__Gammaproteobacteria.o__Pseudomonadales.f__Pseudomonadaceae		2.77317
p__Spirochaetota.c__Brevinematia		3.39709
p__Bacillota.c__Clostridia.o__Peptostreptococcales-Tissierellales.f__Family_XI.g__Tepidimicrobium	TPAS	2.56961	2.56194	0.0074
p__Actinomycetota	TPAS	5.43295	4.93603	0.02497
p__Bacillota.c__Clostridia.o__Oscillospirales.f__Oscillospiraceae.g__Pseudoclostridium		1.48593
p__Verrucomicrobiota.c__Verrucomicrobiia.o__Verrucomicrobiales.f__Akkermansiaceae		2.0142
p__Candidatus_Kapabacteria.c__Kapabacteria		2.36817
p__Bacillota.c__Limnochordia.o__MBA03		1.42794
p__Bacillota.c__Bacilli.o__Bacillales.f__Bacillaceae.g__Parageobacillus	TPAS	4.22372	3.91809	0.00209
p__Campylobacterota		2.04524
p__Actinomycetota.c__Coriobacteriia.o__Coriobacteriales.f__Coriobacteriaceae		2.85001
p__Bacillota.c__Thermovenabulia.o__Thermovenabulales.f__Tepidanaerobacteraceae		1.99781
p__Actinomycetota.c__Coriobacteriia.o__Coriobacteriales.f__Atopobiaceae.g__Tractidigestivibacter		0.58284
p__Actinomycetota.c__MB-A2-108		1.05996
p__Patescibacteria.c__Microgenomatia.o__Candidatus_Pacebacteria.f__norank_o__Candidatus_Pacebacteria.g__norank_o__Candidatus_Pacebacteria		1.28181
p__Pseudomonadota.c__Gammaproteobacteria.o__Lysobacterales.f__Rhodanobacteraceae.g__Ahniella		2.95575
p__Rhodothermota		0.88387
p__Myxococcota.c__Myxococcia.o__Myxococcales.f__Anaeromyxobacteraceae.g__Anaeromyxobacter		1.53708
p__Bacteroidota.c__Bacteroidia.o__Chitinophagales.f__Saprospiraceae.g__norank_f__Saprospiraceae		3.73605
p__Campylobacterota.c__Campylobacteria.o__Campylobacterales.f__Sulfurimonadaceae.g__Sulfuricurvum		0.88387
p__Synergistota.c__Synergistia.o__Synergistales.f__Synergistaceae.g__norank_f__Synergistaceae		1.42794
p__Campylobacterota.c__Campylobacteria.o__Campylobacterales.f__Sulfurospirillaceae.g__Sulfurospirillum		1.36099
p__Synergistota.c__Synergistia.o__Synergistales.f__Synergistaceae		1.86159
p__Bacillota.c__Clostridia.o__Oscillospirales.f__Oscillospiraceae.g__Anaerobacterium		1.28181
p__Planctomycetota.c__Planctomycetes.o__Pirellulales.f__Pirellulaceae.g__norank_f__Pirellulaceae	TPAS	2.10135	2.9549	0.00209
p__Pseudomonadota.c__Gammaproteobacteria.o__B2M28.f__norank_o__B2M28		1.28181
p__Acidobacteriota.c__Holophagae.o__Subgroup_7.f__norank_o__Subgroup_7.g__norank_o__Subgroup_7		2.29041
p__Bacillota.c__Clostridia.o__Peptostreptococcales-Tissierellales.f__Anaerovoracaceae.g__norank_f__Anaerovoracaceae		0.58284
p__Synergistota.c__Synergistia.o__Synergistales.f__Synergistaceae.g__Cloacibacillus		1.42794
p__Pseudomonadota.c__unclassified_p__Pseudomonadota.o__unclassified_p__Pseudomonadota		2.03
p__Bacteroidota.c__Bacteroidia.o__Sphingobacteriales.f__NS11-12_marine_group.g__norank_f__NS11-12_marine_group		1.75893
p__Bacteroidota.c__Bacteroidia.o__Sphingobacteriales.f__LiUU-11-161		1.83811
p__Bacillota.c__Bacilli.o__Lactobacillales.f__Lactobacillaceae.g__Ligilactobacillus	TPAS	3.03	2.90353	0.02223
p__Pseudomonadota.c__Alphaproteobacteria.o__Caulobacterales		3.15803
p__Pseudomonadota.c__Alphaproteobacteria.o__Hyphomicrobiales.f__Rhizobiaceae.g__Allorhizobium		1.28181
p__Actinomycetota.c__Actinobacteria.o__Frankiales.f__norank_o__Frankiales.g__norank_o__Frankiales		1.58284
p__Spirochaetota.c__Brevinematia.o__Brevinematales		3.39709
p__Pseudomonadota.c__Alphaproteobacteria.o__Rickettsiales.f__Rickettsiaceae.g__norank_f__Rickettsiaceae		0.58284
p__Pseudomonadota.c__Gammaproteobacteria.o__PLTA13		2.21631
p__Planctomycetota.c__Planctomycetes.o__Pirellulales.f__Pirellulaceae	TPAS	2.40238	2.95797	0.00205
p__Bacillota.c__Clostridia.o__Peptostreptococcales-Tissierellales.f__Family_XI.g__Gallicola		1.48593
p__Actinomycetota.c__Actinobacteria.o__Propionibacteriales.f__Nocardioidaceae.g__unclassified_f__Nocardioidaceae		2.23605
p__Bacteroidota.c__Bacteroidia.o__Sphingobacteriales.f__env_OPS_17.g__norank_f__env_OPS_17		1.96305
p__Candidatus_Kryptonia.c__Kryptonia.o__Kryptoniales.f__BSV26		1.05996
p__Bacillota.c__Bacilli.o__Bacillales.f__Bacillaceae.g__Sinibacillus		1.72897
p__Chloroflexota.c__Chloroflexia.o__Thermomicrobiales.f__JG30-KF-CM45.g__norank_f__JG30-KF-CM45		3.08935
p__NB1-j.c__norank_p__NB1-j.o__norank_p__NB1-j		0.58284
p__Pseudomonadota.c__Gammaproteobacteria.o__Ga0077536		1.1849
p__Bacillota.c__Clostridia.o__unclassified_c__Clostridia		1.62423
p__Thermodesulfobacteriota.c__Desulfovibrionia.o__Desulfovibrionales.f__Desulfovibrionaceae		2.05996
p__Acidobacteriota.c__Subgroup_22.o__norank_c__Subgroup_22.f__norank_c__Subgroup_22		1.53708
p__Pseudomonadota.c__Alphaproteobacteria.o__Dongiales		0.88387
p__Pseudomonadota.c__Gammaproteobacteria.o__Burkholderiales.f__Comamonadaceae.g__Ramlibacter		1.36099
p__Pseudomonadota.c__Alphaproteobacteria.o__Dongiales.f__Dongiaceae		0.88387
p__Pseudomonadota.c__Gammaproteobacteria.o__Acidithiobacillales		2.71317
p__Bacillota.c__Clostridia.o__Peptostreptococcales-Tissierellales.f__Gottschalkiaceae.g__Gottschalkia		1.75893
p__Patescibacteria.c__Gracilibacteria.o__Candidatus_Peregrinibacteria.f__norank_o__Candidatus_Peregrinibacteria		1.99781
p__Patescibacteria.c__Saccharimonadia.o__Saccharimonadales.f__LWQ8		2.61626
p__Bacillota.c__Clostridia.o__Oscillospirales.f__[Eubacterium]_coprostanoligenes_group.g__norank_f__[Eubacterium]_coprostanoligenes_group		2.60815
p__Fusobacteriota.c__Fusobacteriia.o__Fusobacteriales.f__Fusobacteriaceae	RAS	5.67052	5.32898	0.01041
p__Myxococcota.c__Myxococcia.o__Myxococcales.f__Anaeromyxobacteraceae		1.53708
p__Rhodothermota.c__Rhodothermia		0.88387
p__Bacillota.c__Bacilli.o__Lactobacillales.f__Carnobacteriaceae.g__Carnobacterium		1.36099
p__Fibrobacterota.c__Chitinivibrionia.o__norank_c__Chitinivibrionia.f__norank_c__Chitinivibrionia		0.88387
p__Patescibacteria.c__ABY1.o__Candidatus_Magasanikbacteria.f__norank_o__Candidatus_Magasanikbacteria.g__norank_o__Candidatus_Magasanikbacteria		1.28181
p__Bacteroidota.c__Bacteroidia.o__Bacteroidales.f__Prevotellaceae.g__Xylanibacter		1.48593
p__Patescibacteria.c__Parcubacteria.o__Candidatus_Moranbacteria.f__norank_o__Candidatus_Moranbacteria.g__norank_o__Candidatus_Moranbacteria		2.29041
p__Pseudomonadota.c__Gammaproteobacteria.o__Acidiferrobacterales.f__Acidiferrobacteraceae.g__norank_f__Acidiferrobacteraceae		1.05996
p__Bacillota.c__Bacilli.o__Bacillales.f__Planococcaceae		4.19339
p__Actinomycetota.c__Actinobacteria.o__Mycobacteriales.f__Corynebacteriaceae.g__Corynebacterium	TPAS	4.00114	3.66573	0.01631
p__Candidatus_Eremiobacterota.c__Eremiobacteria		2.29884
p__Actinomycetota.c__Actinobacteria.o__Micrococcales.f__Micrococcaceae.g__unclassified_f__Micrococcaceae	TPAS	2.11432	2.72161	0.02223
p__Actinomycetota.c__Thermoleophilia.o__Solirubrobacterales.f__Solirubrobacteraceae	TPAS	3.04822	2.85236	0.00209
p__Thermodesulfobacteriota.c__Desulfovibrionia		2.19562
p__Pseudomonadota.c__Alphaproteobacteria.o__Hyphomicrobiales.f__Xanthobacteraceae.g__Tardiphaga		1.69678
p__Fibrobacterota.c__Chitinivibrionia.o__norank_c__Chitinivibrionia.f__norank_c__Chitinivibrionia.g__norank_c__Chitinivibrionia		0.88387
p__Bacteroidota.c__Bacteroidia.o__Chitinophagales.f__37-13.g__norank_f__37-13		1.36099
p__Bacteroidota.c__Bacteroidia.o__Bacteroidales.f__Tannerellaceae.g__Macellibacteroides		2.4579
p__Cyanobacteriota.c__Cyanobacteriia.o__Cyanobacteriales		1.53708
p__Acidobacteriota.c__Blastocatellia.o__Elev-16S-573.f__norank_o__Elev-16S-573.g__norank_o__Elev-16S-573		1.05996
p__unclassified_k__norank_d__Bacteria.c__unclassified_k__norank_d__Bacteria.o__unclassified_k__norank_d__Bacteria.f__unclassified_k__norank_d__Bacteria.g__unclassified_k__norank_d__Bacteria		3.20505
p__Pseudomonadota.c__Gammaproteobacteria.o__Burkholderiales.f__Rhodocyclaceae.g__Azospira		2.28181
p__Pseudomonadota.c__Alphaproteobacteria.o__Rhodobacterales.f__Paracoccaceae.g__Fuscovulum	TPAS	3.02844	2.934	0.0201
p__Actinomycetota.c__Actinobacteria.o__Mycobacteriales		5.17037
p__Pseudomonadota.c__Gammaproteobacteria.o__Pseudomonadales.f__Moraxellaceae.g__Psychrobacter		2.1849
p__Pseudomonadota.c__Gammaproteobacteria.o__Pseudomonadales.f__Spongiibacteraceae		3.13307
p__Bacteroidota.c__Bacteroidia		4.4106
p__Pseudomonadota.c__Gammaproteobacteria.o__Acidithiobacillales.f__Acidithiobacillaceae.g__KCM-B-112		2.71317
p__Bacillota.c__Thermoanaerobacteria.o__Thermoanaerobacterales.f__Family_III.g__Thermoanaerobacterium		0.88387
p__Thermodesulfobacteriota.c__Desulfovibrionia.o__Desulfovibrionales.f__Desulfovibrionaceae.g__Solidesulfovibrio		0.58284
p__Bacillota.c__Clostridia.o__Lachnospirales.f__unclassified_o__Lachnospirales		1.05996
p__Actinomycetota.c__Actinobacteria.o__Micrococcales.f__Microbacteriaceae.g__Candidatus_Planktoluna	TPAS	3.11304	2.84141	0.02223
p__Spirochaetota.c__Spirochaetia.o__Spirochaetales.f__Spirochaetaceae.g__Sediminispirochaeta		0.58284
p__Bacteroidota.c__Bacteroidia.o__Bacteroidales.f__Williamwhitmaniaceae		1.36099
p__Bacteroidota.c__Bacteroidia.o__Cytophagales.f__Spirosomataceae.g__Emticicia		1.48593
p__Thermodesulfobacteriota.c__Desulfuromonadia.o__PB19.f__norank_o__PB19		2.08799
p__Acidobacteriota.c__Vicinamibacteria.o__Subgroup_17		2.50712
p__Bacillota.c__Clostridia.o__Oscillospirales.f__Ruminococcaceae.g__Gemmiger		2.73818
p__Actinomycetota.c__Actinobacteria.o__Micrococcales.f__Dermacoccaceae.g__Kytococcus		1.1849
p__Ignavibacteriota.c__Ignavibacteria.o__Ignavibacteriales.f__LD-RB-34		1.81329
p__Armatimonadota.c__norank_p__Armatimonadota		0.88387
p__Pseudomonadota.c__Gammaproteobacteria.o__Burkholderiales.f__B1-7BS.g__norank_f__B1-7BS		1.53708
p__Bacillota.c__Clostridia.o__Lachnospirales.f__Lachnospiraceae.g__Lachnospiraceae_NC2004_group		1.28181
p__Actinomycetota.c__Coriobacteriia.o__Coriobacteriales	TPAS	2.99614	2.79488	0.02223
p__Planctomycetota.c__Brocadiae.o__Brocadiales.f__Brocadiaceae		1.05996
p__Pseudomonadota.c__Alphaproteobacteria.o__Caulobacterales.f__Parvularculaceae		2.34627
p__Bacteroidota.c__Bacteroidia.o__Sphingobacteriales.f__Lentimicrobiaceae.g__Lentimicrobium		1.42794
p__Spirochaetota.c__MVP-15.o__norank_c__MVP-15.f__norank_c__MVP-15		1.28181
p__Candidatus_Kryptonia.c__Kryptonia.o__Kryptoniales.f__BSV26.g__norank_f__BSV26		1.05996
p__Actinomycetota.c__Actinobacteria.o__Actinomycetales.f__Actinomycetaceae.g__Flaviflexus		0.88387
p__Bacillota.c__Clostridia.o__Peptostreptococcales-Tissierellales.f__Family_XI.g__Anaerococcus		2.33103
p__Pseudomonadota.c__Alphaproteobacteria.o__Hyphomicrobiales.f__A0839		1.05996
p__Bacillota.c__Bacilli.o__Erysipelotrichales.f__Erysipelotrichaceae.g__Anaerorhabdus		1.05996
p__Deferrisomatota.c__Deferrisomatia.o__Deferrisomatales		0.88387
p__Pseudomonadota.c__Gammaproteobacteria.o__Burkholderiales.f__Hydrogenophilaceae.g__norank_f__Hydrogenophilaceae		3.19668
p__Fusobacteriota.c__Fusobacteriia.o__Fusobacteriales	RAS	5.67065	5.32911	0.01041
p__Patescibacteria.c__Berkelbacteria		1.66202
p__Nitrospirota.c__Nitrospiria	TPAS	2.55132	2.52797	0.02223
p__Thermodesulfobacteriota.c__Syntrophobacteria		2.08799
p__Acidobacteriota.c__Thermoanaerobaculia.o__Thermoanaerobaculales.f__Thermoanaerobaculaceae.g__Subgroup_10		2.59987
p__Bacillota.c__Clostridia.o__Peptostreptococcales-Tissierellales.f__Peptostreptococcaceae.g__unclassified_f__Peptostreptococcaceae		2.75016
p__Actinomycetota.c__Actinobacteria.o__unclassified_c__Actinobacteria.f__unclassified_c__Actinobacteria	TPAS	4.25512	3.956	0.0201
p__Bacteroidota.c__Bacteroidia.o__Bacteroidales.f__Prevotellaceae.g__Segatella		2.0742
p__Bacillota.c__Negativicutes.o__Veillonellales-Selenomonadales.f__Veillonellaceae.g__Allisonella		1.58284
p__Verrucomicrobiota	TPAS	4.077	3.7898	0.00559
p__Bacillota.c__Bacilli.o__Lactobacillales.f__unclassified_o__Lactobacillales.g__unclassified_o__Lactobacillales		1.1849
p__Actinomycetota.c__Rubrobacteria.o__Rubrobacterales.f__Rubrobacteriaceae.g__Rubrobacter		0.88387
p__Bacillota.c__Bacilli.o__Bacillales.f__Bacillaceae.g__Siminovitchia	TPAS	2.60815	2.50001	0.02223
p__Bacillota.c__Clostridia.o__Lachnospirales.f__Lachnospiraceae.g__CAG-56		1.83811
p__Fibrobacterota		0.88387
p__Pseudomonadota.c__Alphaproteobacteria.o__Rickettsiales.f__SM2D12		1.42794
p__Pseudomonadota.c__Gammaproteobacteria.o__Lysobacterales.f__Lysobacteraceae		3.63283
p__Bacillota.c__Clostridia.o__Peptostreptococcales-Tissierellales.f__Peptostreptococcaceae.g__Paeniclostridium		2.17391
p__Pseudomonadota.c__Gammaproteobacteria.o__Burkholderiales.f__Rhodocyclaceae.g__Methyloversatilis		2.40238
p__Actinomycetota.c__Thermoleophilia.o__Solirubrobacterales.f__67-14.g__norank_f__67-14	TPAS	3.49025	3.18865	0.0028
p__Bacteroidota.c__Bacteroidia.o__Chitinophagales.f__Chitinophagaceae.g__Flavihumibacter		1.05996
p__Bacillota.c__Bacilli.o__Erysipelotrichales.f__unclassified_o__Erysipelotrichales.g__unclassified_o__Erysipelotrichales		1.05996
p__Actinomycetota.c__Coriobacteriia.o__Coriobacteriales.f__Coriobacteriales_		1.28181
p__Actinomycetota.c__Actinobacteria.o__Micrococcales.f__Dermacoccaceae		1.96305
p__Pseudomonadota.c__Alphaproteobacteria.o__Tistrellales.f__Geminicoccaceae.g__Candidatus_Alysiosphaera		2.08799
p__Bacteroidota.c__Bacteroidia.o__Bacteroidales.f__Bacteroidetes_BD2-2		0.88387
p__Actinomycetota.c__Actinobacteria.o__Pseudonocardiales.f__Pseudonocardiaceae.g__unclassified_f__Pseudonocardiaceae		1.1849
p__Thermodesulfobacteriota.c__Desulfobaccia		1.36099
p__Bacteroidota.c__Bacteroidia.o__Cytophagales.f__Cytophagaceae.g__Cytophaga		1.05996
p__Bacillota.c__Clostridia.o__Peptostreptococcales-Tissierellales.f__Peptostreptococcaceae.g__Romboutsia		3.78095
p__Patescibacteria.c__Parcubacteria.o__Candidatus_Moranbacteria		2.29041
p__unclassified_k__norank_d__Bacteria.c__unclassified_k__norank_d__Bacteria		3.20505
p__Actinomycetota.c__Acidimicrobiia.o__Microtrichales	TPAS	4.3221	3.98307	0.0028
p__Pseudomonadota.c__Alphaproteobacteria.o__Hyphomicrobiales.f__Rhizobiaceae.g__Rhizobium		1.66202
p__Synergistota		1.86159
p__Bacillota		5.54809
p__Pseudomonadota.c__Gammaproteobacteria.o__Burkholderiales.f__Comamonadaceae.g__Azohydromonas		1.42794
p__Ignavibacteriota.c__Ignavibacteria.o__Ignavibacteriales		3.51481
p__Actinomycetota.c__Actinobacteria.o__Frankiales.f__Geodermatophilaceae.g__Blastococcus		1.83811
p__Spirochaetota.c__Spirochaetia		1.36099
p__Bacillota.c__Bacilli.o__Bacillales.f__Bacillaceae.g__Bacillus	TPAS	4.36853	4.05152	0.00209
p__Chloroflexota.c__KD4-96.o__norank_c__KD4-96.f__norank_c__KD4-96.g__norank_c__KD4-96	TPAS	2.37523	2.69431	0.02223
p__Pseudomonadota.c__Gammaproteobacteria.o__Lysobacterales.f__Lysobacteraceae.g__Stenotrophomonas		1.28181
p__Bacillota.c__Bacilli.o__Mycoplasmatales.f__Mycoplasmataceae.g__Mesomycoplasma	RAS	5.40769	5.06804	0.01137
p__Bacillota.c__Clostridia.o__Lachnospirales.f__Lachnospiraceae.g__Coprococcus		2.78424
p__Cyanobacteriota.c__Vampirivibrionia		1.48593
p__Pseudomonadota.c__Gammaproteobacteria.o__Pseudomonadales.f__Halieaceae.g__OM60(NOR5)_clade		2.71317
p__Candidatus_Kapabacteria.c__Kapabacteria.o__Kapabacteriales.f__norank_o__Kapabacteriales.g__norank_o__Kapabacteriales		2.36817
p__Campylobacterota.c__Campylobacteria.o__Campylobacterales		2.04524
p__Bacillota.c__Bacilli.o__Bacillales.f__Planococcaceae.g__Sporosarcina		2.52236
p__Pseudomonadota.c__Alphaproteobacteria.o__Hyphomicrobiales.f__unclassified_o__Hyphomicrobiales.g__unclassified_o__Hyphomicrobiales		2.17391
p__Pseudomonadota.c__Gammaproteobacteria.o__Gammaproteobacteria_.f__norank_o__Gammaproteobacteria_.g__Acidibacter		1.66202
p__Bacillota.c__Bacilli.o__Lactobacillales.f__Lactobacillaceae.g__Lactobacillus	TPAS	3.41279	3.12588	0.0074
p__Bacteroidota.c__Bacteroidia.o__Bacteroidales.f__Marinifilaceae.g__Odoribacter		1.05996
p__Thermodesulfobacteriota.c__Syntrophia.o__Syntrophales.f__Smithellaceae.g__Smithella		1.36099
p__Bacteroidota.c__Bacteroidia.o__Sphingobacteriales.f__Sphingobacteriaceae.g__Sphingobacterium		1.36099
p__Chloroflexota.c__OLB14		2.39575
p__Pseudomonadota.c__Gammaproteobacteria.o__Burkholderiales.f__Comamonadaceae.g__Ottowia		2.96486
p__Planctomycetota.c__Planctomycetes.o__Pirellulales.f__Pirellulaceae.g__Pirellula		1.66202
p__Chlamydiota.c__Chlamydiia.o__Chlamydiales.f__Simkaniaceae.g__Candidatus_Renichlamydia		1.36099
p__Bacteroidota.c__Bacteroidia.o__Cytophagales.f__Spirosomataceae.g__Leadbetterella		1.05996
p__Actinomycetota.c__Actinobacteria.o__Kineosporiales.f__Kineosporiaceae		1.53708
p__Myxococcota.c__Polyangiia.o__Polyangiales.f__Sandaracinaceae.g__Sandaracinus		0.88387
p__Bacillota.c__Bacilli.o__unclassified_c__Bacilli.f__unclassified_c__Bacilli	TPAS	2.33103	2.64363	0.02223
p__Actinomycetota.c__Coriobacteriia.o__Coriobacteriales.f__Coriobacteriaceae.g__Collinsella		2.85001
p__Actinomycetota.c__Acidimicrobiia.o__Microtrichales.f__Ilumatobacteraceae.g__Desertimonas		1.66202
p__Pseudomonadota.c__Alphaproteobacteria.o__Tistrellales.f__Geminicoccaceae		2.19562
p__Thermodesulfobacteriota.c__Desulfomonilia		1.1849
p__Patescibacteria.c__CPR2		1.58284
p__Verrucomicrobiota.c__Verrucomicrobiia.o__Verrucomicrobiales.f__Verrucomicrobiaceae.g__Prosthecobacter		1.42794
p__Verrucomicrobiota.c__Verrucomicrobiia.o__Pedosphaerales		1.94457
p__Actinomycetota.c__Actinobacteria.o__Micrococcales.f__Micrococcaceae.g__Rothia		1.1849
p__Patescibacteria.c__Microgenomatia.o__Candidatus_Shapirobacteria.f__norank_o__Candidatus_Shapirobacteria.g__norank_o__Candidatus_Shapirobacteria		0.88387
p__Sumerlaeota.c__Sumerlaeia.o__Sumerlaeales.f__Sumerlaeaceae		1.78696
p__Verrucomicrobiota.c__Kiritimatiellia.o__WCHB1-41.f__norank_o__WCHB1-41.g__norank_o__WCHB1-41		2.05996
p__Bacillota.c__Clostridia.o__Peptostreptococcales-Tissierellales.f__Natronincolaceae.g__Alkaliphilus		1.81329
p__Pseudomonadota.c__Gammaproteobacteria.o__Enterobacterales.f__Shewanellaceae.g__Shewanella		3.13551
p__Actinomycetota.c__Actinobacteria.o__Micrococcales.f__Microbacteriaceae.g__Curtobacterium		1.28181
p__Acidobacteriota.c__Blastocatellia.o__11-24.f__norank_o__11-24		1.81329
p__Sumerlaeota.c__Sumerlaeia.o__Sumerlaeales		1.78696
p__Actinomycetota.c__Thermoleophilia	TPAS	3.73113	3.42304	0.0028
p__Bdellovibrionota.c__Oligoflexia.o__Oligoflexales.f__Oligoflexaceae		2.46933
p__Bacillota.c__Clostridia.o__Lachnospirales.f__Lachnospiraceae.g__Lachnospiraceae_NK4B4_group		1.05996
p__Pseudomonadota.c__Alphaproteobacteria.o__Caulobacterales.f__Hyphomonadaceae.g__SWB02		1.88387
p__Pseudomonadota.c__Alphaproteobacteria.o__Caulobacterales.f__Hyphomonadaceae		2.38218
p__Actinomycetota.c__Actinobacteria.o__Streptosporangiales		1.1849
p__Bacillota.c__Clostridia.o__Oscillospirales	TPAS	3.84482	3.51568	0.00468
p__Acidobacteriota.c__Subgroup_22.o__norank_c__Subgroup_22		1.53708
p__Bacillota.c__Desulfitobacteriia.o__Desulfitobacteriales		1.1849
p__Bacillota.c__Clostridia.o__Lachnospirales.f__Lachnospiraceae.g__[Ruminococcus]_gauvreauii_group		2.72586
p__Thermodesulfobacteriota.c__Desulfobaccia.o__Desulfobaccales.f__Desulfobaccaceae.g__Desulfobacca		1.36099
p__Bacteroidota.c__Bacteroidia.o__Cytophagales.f__Spirosomataceae		2.03
p__Bacillota.c__Bacilli.o__Staphylococcales	TPAS	4.8326	4.54053	0.01027
p__Bdellovibrionota.c__Bacteriovoracia		0.88387
p__Pseudomonadota.c__Gammaproteobacteria.o__Steroidobacterales.f__Steroidobacteraceae.g__norank_f__Steroidobacteraceae		2.13914
p__Pseudomonadota.c__Gammaproteobacteria.o__Pseudomonadales.f__Moraxellaceae.g__Cavicella		1.05996
p__Patescibacteria.c__ABY1.o__Candidatus_Falkowbacteria.f__norank_o__Candidatus_Falkowbacteria.g__norank_o__Candidatus_Falkowbacteria		1.42794
p__Bacillota.c__Bacilli.o__RF39.f__norank_o__RF39		2.2456
p__Pseudomonadota.c__Gammaproteobacteria.o__Burkholderiales.f__Oxalobacteraceae.g__Undibacterium		1.42794
p__Actinomycetota.c__Coriobacteriia.o__Coriobacteriales.f__Atopobiaceae	TPAS	2.13914	2.67137	0.02223
p__Cyanobacteriota	TPAS	4.77705	4.48475	0.00559
p__Bacteroidota.c__Bacteroidia.o__Chitinophagales.f__Chitinophagaceae.g__UTBCD1		0.88387
p__Fusobacteriota.c__Fusobacteriia.o__Fusobacteriales.f__Fusobacteriaceae.g__Cetobacterium	RAS	5.67052	5.32902	0.01041
p__norank_d__Bacteria.c__norank_d__Bacteria.o__norank_d__Bacteria.f__norank_d__Bacteria		2.99108
p__Pseudomonadota.c__Gammaproteobacteria.o__Burkholderiales.f__Oxalobacteraceae.g__Massilia		2.15104
p__Bacillota.c__Bacilli.o__Paenibacillales	TPAS	3.55086	3.24254	0.0074
p__Bacillota.c__Bacilli.o__Thermoactinomycetales.f__Thermoactinomycetaceae.g__Thermoactinomyces	TPAS	2.29884	2.67288	0.02223
p__Actinomycetota.c__Actinobacteria.o__Bifidobacteriales		3.20918
p__Actinomycetota.c__Actinobacteria.o__Actinomycetales.f__Actinomycetaceae.g__Schaalia		0.58284
p__Acidobacteriota.c__Acidobacteriae.o__Bryobacterales.f__Bryobacteraceae		1.58284
p__Bacillota.c__Bacilli.o__Erysipelotrichales.f__Erysipelotrichaceae.g__Holdemanella		2.4341
p__Bacillota.c__Bacilli.o__Bacillales.f__Bacillaceae.g__Heyndrickxia	TPAS	3.53612	3.22834	0.0074
p__Fusobacteriota.c__Fusobacteriia.o__Fusobacteriales.f__Leptotrichiaceae.g__norank_f__Leptotrichiaceae		2.0142
p__Thermodesulfobacteriota.c__Desulfobulbia.o__Desulfobulbales.f__Desulfocapsaceae.g__Desulfocastanea		1.66202
p__Actinomycetota.c__Actinobacteria.o__Micrococcales.f__Micrococcaceae.g__Pseudarthrobacter		1.94457
p__Chloroflexota.c__Anaerolineae.o__Caldilineales.f__Caldilineaceae.g__norank_f__Caldilineaceae	TPAS	3.00609	2.81397	0.00209
p__Pseudomonadota.c__Alphaproteobacteria.o__Kiloniellales.f__Fodinicurvataceae.g__norank_f__Fodinicurvataceae		1.36099
p__Bacteroidota.c__Bacteroidia.o__Bacteroidales.f__Tannerellaceae.g__Parabacteroides		2.47494
p__Bacillota.c__Clostridia.o__Peptostreptococcales-Tissierellales.f__Anaerovoracaceae		2.38902
p__Pseudomonadota.c__Gammaproteobacteria.o__Burkholderiales.f__Burkholderiaceae		3.40304
p__Spirochaetota.c__Spirochaetia.o__Spirochaetales.f__Spirochaetaceae.g__Rectinema		1.28181
p__Bacteroidota.c__Bacteroidia.o__Bacteroidales.f__Prevotellaceae.g__norank_f__Prevotellaceae		0.88387
p__Candidatus_Kryptonia.c__Kryptonia.o__Kryptoniales		1.05996
p__Bacillota.c__Negativicutes.o__Veillonellales-Selenomonadales.f__Sporomusaceae.g__norank_f__Sporomusaceae		0.88387
p__Bacillota.c__Clostridia.o__Lachnospirales.f__Lachnospiraceae.g__Tyzzerella	TPAS	1.90506	2.92178	0.02223
p__Pseudomonadota.c__Alphaproteobacteria.o__Hyphomicrobiales.f__Hyphomicrobiaceae.g__norank_f__Hyphomicrobiaceae		1.1849
p__Bacillota.c__Clostridia.o__Monoglobales.f__Monoglobaceae		2.29041
p__Planctomycetota.c__Planctomycetes.o__Planctomycetales.f__Rubinisphaeraceae.g__norank_f__Rubinisphaeraceae		1.36099
p__Bacillota.c__Clostridia.o__Clostridiales.f__Clostridiaceae.g__Clostridium	TPAS	4.74681	4.43255	0.00388
p__Bacillota.c__Bacilli.o__Bacillales.f__Bacillaceae.g__Sutcliffiella		1.92526
p__Actinomycetota.c__Actinobacteria.o__Propionibacteriales.f__Nocardioidaceae.g__Nocardioides	TPAS	2.15104	2.97356	0.02223
p__Pseudomonadota.c__Gammaproteobacteria.o__Competibacterales		2.25494
p__Candidatus_Kapabacteria.c__Kapabacteria.o__Kapabacteriales		2.36817
p__Pseudomonadota.c__Gammaproteobacteria.o__Pseudomonadales.f__Halomonadaceae.g__Halomonas		2.96666
p__Patescibacteria.c__Berkelbacteria.o__norank_c__Berkelbacteria.f__norank_c__Berkelbacteria.g__norank_c__Berkelbacteria		1.66202
p__Patescibacteria.c__Parcubacteria.o__Candidatus_Kaiserbacteria.f__norank_o__Candidatus_Kaiserbacteria		2.03
p__norank_d__Bacteria.c__norank_d__Bacteria.o__norank_d__Bacteria		2.99108
p__Thermodesulfobacteriota.c__Desulfuromonadia.o__PB19		2.08799
p__Pseudomonadota.c__Gammaproteobacteria.o__Burkholderiales.f__Comamonadaceae.g__Rhodoferax		2.16262
p__Bacteroidota.c__Bacteroidia.o__Sphingobacteriales.f__env_OPS_17		1.96305
p__Actinomycetota.c__Actinobacteria.o__Propionibacteriales.f__Propionibacteriaceae.g__norank_f__Propionibacteriaceae	TPAS	2.61626	3.13152	0.00275
p__Planctomycetota.c__OM190.o__norank_c__OM190		2.20609
p__Actinomycetota.c__Coriobacteriia.o__Coriobacteriales.f__Atopobiaceae.g__Olsenella		2.12691
p__Pseudomonadota.c__Alphaproteobacteria.o__Sphingomonadales.f__Sphingomonadaceae.g__norank_f__Sphingomonadaceae		2.66563
p__Bacillota.c__Bacilli.o__Bacillales.f__Bacillaceae.g__Geobacillus		2.19562
p__Myxococcota.c__Polyangiia.o__Haliangiales		2.46365
p__Bacillota.c__Clostridia.o__Oscillospirales.f__Oscillospiraceae.g__Pseudobacteroides		1.1849
p__Bacillota.c__Limnochordia.o__MBA03.f__norank_o__MBA03.g__norank_o__MBA03		1.42794
p__Pseudomonadota.c__Alphaproteobacteria.o__Hyphomicrobiales.f__Rhizobiaceae.g__Phyllobacterium		1.53708
p__Chloroflexota.c__Anaerolineae	TPAS	3.4699	3.18153	0.0028
p__Actinomycetota.c__Actinobacteria.o__unclassified_c__Actinobacteria	TPAS	4.25512	3.95544	0.0201
p__Patescibacteria.c__Saccharimonadia.o__Saccharimonadales.f__unclassified_o__Saccharimonadales		2.40238
p__Deinococcota.c__Deinococci.o__Deinococcales.f__Deinococcaceae		2.31523
p__Bacteroidota.c__Bacteroidia.o__Bacteroidales.f__Rikenellaceae		2.29041
p__Spirochaetota.c__Spirochaetia.o__Spirochaetales.f__Spirochaetaceae		1.36099
p__Verrucomicrobiota.c__Verrucomicrobiia.o__Verrucomicrobiales	TPAS	3.98113	3.69898	0.02103
p__Pseudomonadota.c__Gammaproteobacteria.o__Burkholderiales.f__Rhodocyclaceae.g__Rugosibacter		2.4579
p__Bacteroidota.c__Bacteroidia.o__Cytophagales.f__Microscillaceae.g__OLB12		2.76182
p__Pseudomonadota.c__Gammaproteobacteria.o__Rickettsiellales.f__Rickettsiellaceae.g__Aquicella		2.0142
p__Bacteroidota.c__Bacteroidia.o__Bacteroidetes_VC2_1_Bac22.f__norank_o__Bacteroidetes_VC2_1_Bac22.g__norank_o__Bacteroidetes_VC2_1_Bac22		1.81329
p__Pseudomonadota.c__Gammaproteobacteria.o__Lysobacterales.f__Lysobacteraceae.g__Pseudoxanthomonas		1.28181
p__Pseudomonadota.c__Gammaproteobacteria.o__Methylococcales		2.1849
p__Bacillota.c__Bacilli.o__Staphylococcales.f__Staphylococcaceae.g__Jeotgalicoccus		2.04524
p__Ignavibacteriota.c__Ignavibacteria.o__Ignavibacteriales.f__PHOS-HE36.g__norank_f__PHOS-HE36		3.47937
p__Campylobacterota.c__Campylobacteria.o__Campylobacterales.f__Arcobacteraceae.g__Arcobacter		1.83811
p__Pseudomonadota.c__Alphaproteobacteria.o__Sphingomonadales.f__Sphingomonadaceae.g__Novosphingobium		3.70637
p__Pseudomonadota.c__Gammaproteobacteria.o__Burkholderiales.f__Comamonadaceae.g__Piscinibacter		1.28181
p__Pseudomonadota.c__Alphaproteobacteria.o__Defluviicoccales.f__Defluviicoccaceae.g__Defluviicoccus		1.53708
p__Chloroflexota.c__Anaerolineae.o__C10-SB1A		2.0742
p__Ignavibacteriota.c__Ignavibacteria.o__Ignavibacteriales.f__LD-RB-34.g__norank_f__LD-RB-34		1.81329
p__Bacillota.c__Bacilli.o__Thermoactinomycetales.f__Thermoactinomycetaceae	TPAS	2.46365	2.59622	0.0074
p__Bacteroidota.c__Bacteroidia.o__Sphingobacteriales.f__AKYH767		3.22728
p__Planctomycetota.c__Planctomycetes.o__Planctomycetales		1.72897
p__Bacteroidota		4.4106
p__Pseudomonadota.c__Gammaproteobacteria.o__Burkholderiales.f__Comamonadaceae.g__Aquabacterium		2.68664
p__SAR324_clade(Marine_group_B).c__norank_p__SAR324_clade(Marine_group_B).o__norank_p__SAR324_clade(Marine_group_B)	TPAS	2.70995	2.62718	0.02223
p__Hydrogenedentes.c__Hydrogenedentia		0.88387
p__Chloroflexota.c__Anaerolineae.o__RBG-13-54-9.f__norank_o__RBG-13-54-9.g__norank_o__RBG-13-54-9		1.72897
p__NB1-j.c__norank_p__NB1-j		0.58284
p__Chlamydiota.c__Chlamydiia.o__Chlamydiales.f__Parachlamydiaceae.g__unclassified_f__Parachlamydiaceae		3.22431
p__Pseudomonadota.c__Alphaproteobacteria.o__Hyphomicrobiales.f__Devosiaceae.g__Devosia		2.59987
p__Pseudomonadota.c__Gammaproteobacteria.o__Pseudomonadales.f__Moraxellaceae.g__Fluviicoccus		0.88387
p__Bacillota.c__Clostridia.o__Eubacteriales.f__Eubacteriaceae.g__Acetobacterium		2.20609
p__Planctomycetota.c__Planctomycetes.o__Gemmatales.f__Gemmataceae	TPAS	2.94833	2.88898	0.02249
p__Bacteroidota.c__Bacteroidia.o__Sphingobacteriales		3.31764
p__Bacillota.c__Bacilli.o__Thermoactinomycetales.f__Thermoactinomycetaceae.g__Pasteuria		0.58284
p__Candidatus_Eremiobacterota.c__Eremiobacteria.o__norank_c__Eremiobacteria.f__norank_c__Eremiobacteria.g__norank_c__Eremiobacteria		2.29884
p__Verrucomicrobiota.c__Kiritimatiellia		2.05996
p__Actinomycetota.c__Actinobacteria.o__Frankiales.f__Sporichthyaceae.g__Candidatus_Planktophila		1.1849
p__Actinomycetota.c__Actinobacteria.o__Micrococcales.f__Intrasporangiaceae.g__Tetrasphaera		2.0742
p__Pseudomonadota.c__Gammaproteobacteria.o__Enterobacterales.f__Enterobacteriaceae.g__unclassified_f__Enterobacteriaceae		3.54757
p__Actinomycetota.c__Thermoleophilia.o__Solirubrobacterales.f__Solirubrobacteraceae.g__Conexibacter	TPAS	3.03616	2.83284	0.00209
p__Actinomycetota.c__unclassified_p__Actinomycetota.o__unclassified_p__Actinomycetota		1.42794
p__Chloroflexota.c__Chloroflexia.o__Thermomicrobiales.f__AKYG1722		1.42794
p__Pseudomonadota.c__Alphaproteobacteria.o__Acetobacterales.f__Acetobacteraceae	TPAS	2.94268	2.7751	0.04632
p__Myxococcota.c__Myxococcia		1.53708
p__Planctomycetota.c__Planctomycetes.o__Gemmatales	TPAS	2.94833	2.88598	0.02249
p__Actinomycetota.c__Actinobacteria.o__Mycobacteriales.f__Mycobacteriaceae		5.13697
p__Patescibacteria.c__Gracilibacteria.o__Absconditabacteriales_(SR1).f__norank_o__Absconditabacteriales_(SR1)		2.98938
p__Patescibacteria.c__Dojkabacteria.o__norank_c__Dojkabacteria		1.58284
p__Actinomycetota.c__Actinobacteria.o__Propionibacteriales	TPAS	3.48864	3.16717	0.0028
p__Dependentiae.c__Babeliae.o__Babeliales		3.49559
p__Verrucomicrobiota.c__Verrucomicrobiia.o__Pedosphaerales.f__Pedosphaeraceae.g__norank_f__Pedosphaeraceae		1.28181
p__Bacillota.c__Clostridia.o__Eubacteriales.f__Eubacteriaceae.g__Eubacterium		1.48593
p__Bacillota.c__Bacilli.o__Mycoplasmatales		5.40793
p__Acidobacteriota.c__Thermoanaerobaculia.o__Thermoanaerobaculales		2.59987
p__Planctomycetota.c__OM190.o__norank_c__OM190.f__norank_c__OM190		2.20609
p__Fusobacteriota.c__Fusobacteriia.o__Fusobacteriales.f__Leptotrichiaceae.g__Hypnocyclicus		1.58284
p__Chloroflexota.c__OLB14.o__norank_c__OLB14.f__norank_c__OLB14		2.39575
p__Bacillota.c__Clostridia.o__Lachnospirales.f__Lachnospiraceae.g__Faecalimonas		2.0742
p__Acidobacteriota.c__Vicinamibacteria.o__Vicinamibacterales		2.1849
p__Bacteroidota.c__Bacteroidia.o__Chitinophagales.f__norank_o__Chitinophagales.g__norank_o__Chitinophagales		3.10659
p__Bacillota.c__Clostridia.o__Peptostreptococcales-Tissierellales.f__Family_XI.g__Anaerosalibacter	TPAS	3.32713	3.03581	0.0074
p__Chloroflexota.c__Anaerolineae.o__1-20		2.37523
p__Actinomycetota.c__Coriobacteriia.o__OPB41.f__norank_o__OPB41.g__norank_o__OPB41		2.03
p__Bacillota.c__Clostridia.o__Peptostreptococcales-Tissierellales.f__Family_XI.g__Peptoniphilus		1.99781
p__Bacillota.c__Clostridia.o__Peptostreptococcales-Tissierellales.f__Peptostreptococcaceae.g__Acetoanaerobium		1.36099
p__Ignavibacteriota.c__Ignavibacteria.o__Ignavibacteriales.f__unclassified_o__Ignavibacteriales.g__unclassified_o__Ignavibacteriales		1.28181
p__Bacillota.c__Thermoanaerobacteria.o__Thermoanaerobacterales.f__Family_III		0.88387
p__Pseudomonadota.c__Alphaproteobacteria.o__Hyphomicrobiales.f__Xanthobacteraceae.g__Afipia		1.28181
p__Bacillota.c__Bacilli.o__Aneurinibacillales	TPAS	3.37523	3.07098	0.02223
p__Acidobacteriota.c__Blastocatellia.o__Blastocatellales.f__Blastocatellaceae.g__norank_f__Blastocatellaceae		2.38902
p__Planctomycetota.c__Planctomycetes.o__Isosphaerales.f__Isosphaeraceae.g__Tautonia		2.53223
p__Pseudomonadota.c__Alphaproteobacteria.o__Acetobacterales.f__Acetobacteraceae.g__Roseococcus		1.28181
p__Actinomycetota.c__Actinobacteria.o__Micrococcales.f__Micrococcaceae.g__Kocuria		1.86159
p__Acidobacteriota.c__Holophagae.o__Holophagales.f__Holophagaceae		0.88387
p__Acidobacteriota.c__Vicinamibacteria.o__Vicinamibacterales.f__norank_o__Vicinamibacterales.g__norank_o__Vicinamibacterales		1.42794
p__Bacteroidota.c__Bacteroidia.o__Chitinophagales.f__Chitinophagaceae.g__norank_f__Chitinophagaceae		2.44616
p__Pseudomonadota.c__Gammaproteobacteria.o__Enterobacterales.f__Yersiniaceae.g__Serratia		1.1849
p__Bacillota.c__Clostridia.o__Lachnospirales.f__Lachnospiraceae.g__Epulopiscium	TPAS	3.85884	3.61512	0.0074
p__Thermodesulfobacteriota.c__norank_p__Thermodesulfobacteriota.o__norank_p__Thermodesulfobacteriota.f__norank_p__Thermodesulfobacteriota.g__norank_p__Thermodesulfobacteriota		0.88387
p__Pseudomonadota.c__Gammaproteobacteria.o__Burkholderiales.f__Comamonadaceae.g__Acidovorax		2.29884
p__Bdellovibrionota.c__Oligoflexia.o__Oligoflexales.f__Oligoflexaceae.g__norank_f__Oligoflexaceae		2.46933
p__Patescibacteria.c__WWE3.o__norank_c__WWE3.f__norank_c__WWE3		0.88387
p__Bacillota.c__Bacilli.o__Bacillales.f__Bacillaceae.g__Ureibacillus	TPAS	1.94457	2.93176	0.0219
p__Zixibacteria.c__norank_p__Zixibacteria.o__norank_p__Zixibacteria		1.36099
p__Pseudomonadota.c__Gammaproteobacteria.o__Pseudomonadales.f__Halieaceae.g__Kineobactrum		1.1849
p__norank_d__Bacteria		2.99108
p__Verrucomicrobiota.c__Verrucomicrobiia.o__Verrucomicrobiales.f__Verrucomicrobiaceae	TPAS	3.88625	3.60177	0.0074
p__Pseudomonadota.c__Alphaproteobacteria.o__Caulobacterales.f__Caulobacteraceae.g__norank_f__Caulobacteraceae		2.05996
p__Pseudomonadota.c__Alphaproteobacteria.o__Caulobacterales.f__Caulobacteraceae		3.15803
p__Pseudomonadota.c__unclassified_p__Pseudomonadota.o__unclassified_p__Pseudomonadota.f__unclassified_p__Pseudomonadota		2.03
p__Pseudomonadota.c__Gammaproteobacteria.o__Burkholderiales.f__Nitrosomonadaceae		3.28094
p__Spirochaetota.c__Brevinematia.o__Brevinematales.f__Brevinemataceae.g__Brevinema		3.39709
p__Bacteroidota.c__Bacteroidia.o__Chitinophagales.f__Chitinophagaceae.g__Ferruginibacter		3.33795
p__Bacillota.c__Clostridia.o__norank_c__Clostridia.f__norank_c__Clostridia.g__norank_c__Clostridia		2.04524
p__Bacillota.c__Bacilli.o__Lactobacillales.f__Lactobacillaceae	TPAS	4.58162	4.2781	0.00209
p__Actinomycetota.c__Actinobacteria.o__Kitasatosporales.f__Streptomycetaceae.g__Streptomyces		1.62423
p__Bacillota.c__Clostridia.o__Peptostreptococcales-Tissierellales.f__Anaerovoracaceae.g__Anaerovorax		1.1849
p__Verrucomicrobiota.c__Verrucomicrobiia.o__Chthoniobacterales	TPAS	3.33489	3.06501	0.02103
p__Bacillota.c__Syntrophomonadia.o__Syntrophomonadales.f__Syntrophomonadaceae		1.58284
p__Chloroflexota.c__Anaerolineae.o__RBG-13-54-9.f__norank_o__RBG-13-54-9		1.72897
p__Chlamydiota.c__Chlamydiia.o__Chlamydiales.f__Parachlamydiaceae		3.65103
p__Pseudomonadota.c__Alphaproteobacteria.o__Hyphomicrobiales.f__Xanthobacteraceae.g__Bradyrhizobium		2.30712
p__Bacillota.c__Bacilli.o__Staphylococcales.f__Staphylococcaceae.g__Mammaliicoccus	TPAS	3.92586	3.61945	0.0074
p__Chloroflexota.c__JG30-KF-CM66.o__norank_c__JG30-KF-CM66.f__norank_c__JG30-KF-CM66		0.88387
p__Sumerlaeota.c__Sumerlaeia.o__Sumerlaeales.f__Sumerlaeaceae.g__Sumerlaea		1.78696
p__Pseudomonadota.c__Gammaproteobacteria.o__Pseudomonadales.f__Endozoicomonadaceae		2.28181
p__Bacillota.c__Clostridia.o__Lachnospirales.f__Lachnospiraceae.g__[Ruminococcus]_gnavus_group		2.66563
p__Bacillota.c__Bacilli.o__Lactobacillales.f__Carnobacteriaceae.g__Trichococcus		3.50296
p__Planctomycetota.c__vadinHA49		0.88387
p__Bacillota.c__Clostridia.o__Oscillospirales.f__Butyricicoccaceae.g__Agathobaculum		2.31523
p__Pseudomonadota.c__Gammaproteobacteria.o__Burkholderiales.f__Burkholderiaceae.g__Lautropia		2.82089
p__Pseudomonadota.c__Alphaproteobacteria.o__Sphingomonadales.f__Sphingomonadaceae.g__Erythrobacter		1.66202
p__Latescibacterota.c__norank_p__Latescibacterota.o__norank_p__Latescibacterota.f__norank_p__Latescibacterota		2.17391
p__Thermodesulfobacteriota.c__Desulfobacteria		1.53708
p__Actinomycetota.c__Actinobacteria.o__Frankiales.f__Nakamurellaceae.g__Nakamurella		1.05996
p__Bacillota.c__Clostridia.o__Peptostreptococcales-Tissierellales.f__Anaerovoracaceae.g__[Eubacterium]_brachy_group		2.19562
p__Bacteroidota.c__Bacteroidia.o__Bacteroidetes_VC2_1_Bac22		1.81329
p__Planctomycetota.c__Pla3_lineage.o__norank_c__Pla3_lineage.f__norank_c__Pla3_lineage		0.88387
p__Patescibacteria.c__Microgenomatia.o__Candidatus_Roizmanbacteria.f__norank_o__Candidatus_Roizmanbacteria		0.88387
p__Bacillota.c__Clostridia.o__Oscillospirales.f__Oscillospiraceae.g__Colidextribacter		0.58284
p__Pseudomonadota.c__Alphaproteobacteria.o__Hyphomicrobiales.f__Xanthobacteraceae.g__unclassified_f__Xanthobacteraceae		2.40238
p__Bacteroidota.c__Bacteroidia.o__Bacteroidales.f__Rikenellaceae.g__Rikenellaceae_RC9_gut_group		1.05996
p__Verrucomicrobiota.c__Verrucomicrobiia.o__Chthoniobacterales.f__Chthoniobacteraceae	TPAS	3.16604	2.9384	0.0074
p__Cyanobacteriota.c__Vampirivibrionia.o__Gastranaerophilales.f__Gastranaerophilaceae		1.48593
p__Bacteroidota.c__Bacteroidia.o__Flavobacteriales.f__Cryomorphaceae.g__Vicingus		0.58284
p__Actinomycetota.c__Acidimicrobiia.o__Microtrichales.f__Ilumatobacteraceae.g__CL500-29_marine_group	TPAS	2.86614	2.84923	0.0074
p__Planctomycetota.c__Planctomycetes.o__Isosphaerales.f__Isosphaeraceae		2.53708
p__Hydrogenedentes.c__Hydrogenedentia.o__Hydrogenedentiales		0.88387
p__Pseudomonadota.c__Alphaproteobacteria.o__Tistrellales.f__Geminicoccaceae.g__norank_f__Geminicoccaceae		1.53708
p__Patescibacteria.c__Microgenomatia.o__Candidatus_Pacebacteria.f__norank_o__Candidatus_Pacebacteria		1.28181
p__Acidobacteriota.c__Blastocatellia.o__DS-100.f__norank_o__DS-100		2.0742
p__Bacillota.c__Clostridia.o__Clostridiales.f__Clostridiaceae.g__Hathewaya	TPAS	3.93017	3.62496	0.00209
p__Verrucomicrobiota.c__Verrucomicrobiia.o__Verrucomicrobiales.f__Rubritaleaceae		3.17391
p__Zixibacteria.c__norank_p__Zixibacteria.o__norank_p__Zixibacteria.f__norank_p__Zixibacteria		1.36099
p__Bacillota.c__Clostridia.o__norank_c__Clostridia.f__norank_c__Clostridia		2.04524
p__Bacteroidota.c__Bacteroidia.o__Bacteroidales.f__Barnesiellaceae		1.83811
p__Pseudomonadota.c__Gammaproteobacteria.o__Methylococcales.f__Methylomonadaceae		1.96305
p__Bacillota.c__Clostridia.o__Oscillospirales.f__Ruminococcaceae.g__unclassified_f__Ruminococcaceae		2.77036
p__Gemmatimonadota.c__Gemmatimonadia.o__Gemmatimonadales.f__Gemmatimonadaceae.g__norank_f__Gemmatimonadaceae		3.05119
p__Bacteroidota.c__Bacteroidia.o__Cytophagales.f__Spirosomataceae.g__Fluviimonas		1.28181
p__Bacteroidota.c__Bacteroidia.o__Chitinophagales.f__Chitinophagaceae		3.84243
p__Bacillota.c__Clostridia.o__Lachnospirales.f__Lachnospiraceae.g__Anaerobutyricum		3.28181
p__Pseudomonadota.c__Alphaproteobacteria.o__norank_c__Alphaproteobacteria.f__norank_c__Alphaproteobacteria.g__norank_c__Alphaproteobacteria		2.21631
p__Pseudomonadota.c__Alphaproteobacteria.o__Caulobacterales.f__Hyphomonadaceae.g__Hirschia		2.0742
p__Actinomycetota.c__Actinobacteria.o__Micrococcales.f__Micrococcaceae.g__Glutamicibacter		2.4341
p__Bacillota.c__Moorellia.o__Desulfitibacterales.f__Desulfitibacteraceae.g__Desulfitibacter		1.28181
p__Bacillota.c__Clostridia.o__Christensenellales.f__Christensenellaceae		2.80556
p__Pseudomonadota.c__Alphaproteobacteria.o__unclassified_c__Alphaproteobacteria.f__unclassified_c__Alphaproteobacteria.g__unclassified_c__Alphaproteobacteria		2.25494
p__Acidobacteriota.c__Blastocatellia.o__Blastocatellales.f__Blastocatellaceae		2.91729
p__Pseudomonadota.c__Gammaproteobacteria.o__Coxiellales.f__Coxiellaceae.g__Coxiella		1.28181
p__Pseudomonadota.c__Gammaproteobacteria.o__Burkholderiales.f__SC-I-84.g__norank_f__SC-I-84		3.18922
p__Myxococcota		2.87731
p__Bacillota.c__Clostridia.o__Oscillospirales.f__Oscillospiraceae.g__Ruminiclostridium		1.81329
p__Bacteroidota.c__Bacteroidia.o__Bacteroidales		3.47382
p__Bacteroidota.c__Bacteroidia.o__Sphingobacteriales.f__NS11-12_marine_group		1.75893
p__Patescibacteria.c__Parcubacteria.o__Candidatus_Nomurabacteria.f__norank_o__Candidatus_Nomurabacteria.g__norank_o__Candidatus_Nomurabacteria		1.88387
p__Bacillota.c__Thermoanaerobacteria.o__Thermoanaerobacterales		1.28181
p__Pseudomonadota.c__Alphaproteobacteria.o__Rickettsiales	RAS	4.89753	4.43164	0.00911
p__Patescibacteria.c__ABY1.o__Candidatus_Komeilibacteria.f__norank_o__Candidatus_Komeilibacteria		1.48593
p__Pseudomonadota.c__Gammaproteobacteria.o__Enterobacterales.f__Erwiniaceae		2.55132
p__Thermodesulfobacteriota.c__Desulfovibrionia.o__Desulfovibrionales		2.19562
p__Actinomycetota.c__Actinobacteria.o__Micrococcales.f__Microbacteriaceae	TPAS	4.69484	4.38075	0.00639
p__Bacillota.c__Bacilli.o__Lactobacillales.f__Lactobacillaceae.g__Pediococcus	TPAS	3.97183	3.66998	0.0074
p__Gemmatimonadota		3.05119
p__Pseudomonadota.c__Alphaproteobacteria.o__Hyphomicrobiales.f__Beijerinckiaceae.g__Bosea	TPAS	3.69444	3.39715	0.00468
p__Bacillota.c__Clostridia.o__Clostridiales.f__Caloramatoraceae.g__Fervidicella		1.94457
p__Hydrogenedentes.c__Hydrogenedentia.o__Hydrogenedentiales.f__Hydrogenedensaceae		0.88387
p__Bacillota.c__Clostridia.o__Peptostreptococcales-Tissierellales.f__Natronincolaceae.g__unclassified_f__Natronincolaceae		1.53708
p__Bacillota.c__Bacilli.o__Staphylococcales.f__Staphylococcaceae.g__Macrococcus	TPAS	3.47605	3.16524	0.0074
p__Chlamydiota.c__Chlamydiia.o__Chlamydiales.f__Parachlamydiaceae.g__norank_f__Parachlamydiaceae		2.36099
p__Pseudomonadota.c__Gammaproteobacteria.o__Competibacterales.f__Competibacteraceae		2.25494
p__Chloroflexota.c__Chloroflexia.o__Thermomicrobiales		3.10135
p__Pseudomonadota.c__Gammaproteobacteria.o__Nitrosococcales.f__Nitrosococcaceae.g__CI75cm_2_12		1.05996
p__Acidobacteriota.c__Blastocatellia		3.01098
p__Pseudomonadota.c__Gammaproteobacteria.o__Burkholderiales.f__Comamonadaceae.g__Roseateles		1.1849
p__Thermodesulfobacteriota.c__Syntrophobacteria.o__Syntrophobacterales		2.08799
p__Pseudomonadota.c__Alphaproteobacteria.o__Hyphomicrobiales.f__A0839.g__norank_f__A0839		1.05996
p__Pseudomonadota.c__Alphaproteobacteria.o__Hyphomicrobiales.f__Rhizobiaceae.g__Aureimonas		1.36099
p__Actinomycetota.c__Actinobacteria.o__Mycobacteriales.f__Mycobacteriaceae.g__Mycobacterium		5.13697
p__Actinomycetota.c__Actinobacteria.o__Frankiales.f__norank_o__Frankiales		1.58284
p__Patescibacteria.c__CPR2.o__norank_c__CPR2.f__norank_c__CPR2		1.58284
p__Deinococcota.c__Deinococci.o__Deinococcales		2.31523
p__Actinomycetota.c__Actinobacteria.o__Pseudonocardiales.f__Pseudonocardiaceae.g__Pseudonocardia		1.99781
p__Actinomycetota.c__Actinobacteria.o__Mycobacteriales.f__Nocardiaceae.g__Rhodococcus		1.42794
p__Pseudomonadota.c__Gammaproteobacteria.o__Burkholderiales.f__A21b.g__norank_f__A21b		1.66202
p__Bacillota.c__Clostridia.o__Peptostreptococcales-Tissierellales.f__Peptostreptococcaceae.g__Terrisporobacter	TPAS	3.17723	2.89318	0.0074
p__Bacteroidota.c__Bacteroidia.o__Chitinophagales.f__Chitinophagaceae.g__Dinghuibacter		1.92526
p__Bacillota.c__Bacilli.o__Lactobacillales.f__Streptococcaceae		4.6305
p__Pseudomonadota.c__Gammaproteobacteria.o__Burkholderiales.f__Comamonadaceae.g__Limnohabitans		1.81329
p__Pseudomonadota		5.29466
p__Bacillota.c__Clostridia.o__Peptostreptococcales-Tissierellales.f__Peptostreptococcaceae		3.79689
p__Gemmatimonadota.c__Gemmatimonadia.o__Gemmatimonadales.f__Gemmatimonadaceae		3.05119
p__Acidobacteriota.c__Thermoanaerobaculia		2.59987
p__Actinomycetota.c__Actinobacteria.o__Micrococcales.f__Demequinaceae.g__Demequina		1.05996
p__Chloroflexota.c__JG30-KF-CM66.o__norank_c__JG30-KF-CM66.f__norank_c__JG30-KF-CM66.g__norank_c__JG30-KF-CM66		0.88387
p__Fusobacteriota.c__Fusobacteriia.o__Fusobacteriales.f__Leptotrichiaceae.g__Sebaldella		0.58284
p__Bacillota.c__Limnochordia		1.90506
p__Caldisericota.c__Caldisericia.o__Caldisericales.f__Caldisericaceae		0.88387
p__Bacillota.c__Bacilli.o__Bacillales.f__Bacillaceae.g__unclassified_f__Bacillaceae	TPAS	2.66563	2.59786	0.02223
p__Thermodesulfobacteriota.c__Syntrophobacteria.o__Syntrophobacterales.f__Syntrophobacteraceae		2.08799
p__Chlamydiota.c__Chlamydiia.o__Chlamydiales.f__Chlamydiaceae.g__norank_f__Chlamydiaceae		2.17391
p__Zixibacteria		1.36099
p__Bacillota.c__Bacilli.o__Erysipelotrichales.f__Erysipelatoclostridiaceae.g__Catenibacterium		3.44972
p__Verrucomicrobiota.c__Verrucomicrobiia.o__Verrucomicrobiales.f__DEV007		2.45207
p__Actinomycetota.c__Acidimicrobiia.o__Microtrichales.f__Iamiaceae		2.71956
p__Bacillota.c__Clostridia.o__Caldicoprobacterales.f__Caldicoprobacteraceae		1.05996
p__Pseudomonadota.c__Gammaproteobacteria.o__Burkholderiales.f__Chromobacteriaceae.g__Crenobacter		1.78696
p__Actinomycetota.c__Acidimicrobiia.o__Acidimicrobiales		1.53708
p__Pseudomonadota.c__Gammaproteobacteria.o__Pseudomonadales.f__Halieaceae.g__unclassified_f__Halieaceae		2.29041
p__Thermodesulfobacteriota.c__Desulfobacteria.o__Desulfobacterales.f__Desulfobacteraceae.g__norank_f__Desulfobacteraceae		0.88387
p__Bacteroidota.c__Bacteroidia.o__Sphingobacteriales.f__Sphingobacteriaceae.g__Nubsella		1.05996
p__Bacillota.c__Clostridia.o__Oscillospirales.f__Oscillospiraceae.g__norank_f__Oscillospiraceae		2.08799
p__Pseudomonadota.c__Gammaproteobacteria.o__Enterobacterales.f__Morganellaceae		1.28181
p__Pseudomonadota.c__Gammaproteobacteria.o__Enterobacterales.f__unclassified_o__Enterobacterales.g__unclassified_o__Enterobacterales		1.36099
p__Chloroflexota.c__Anaerolineae.o__Ardenticatenales.f__norank_o__Ardenticatenales.g__norank_o__Ardenticatenales		1.36099
p__Pseudomonadota.c__Gammaproteobacteria.o__Methylococcales.f__Methylomonadaceae.g__Crenothrix		1.96305
p__Pseudomonadota.c__Alphaproteobacteria.o__Kiloniellales.f__Fodinicurvataceae		1.36099
p__Latescibacterota.c__norank_p__Latescibacterota.o__norank_p__Latescibacterota.f__norank_p__Latescibacterota.g__norank_p__Latescibacterota		2.17391
p__Bdellovibrionota.c__Oligoflexia.o__Silvanigrellales.f__Silvanigrellaceae.g__norank_f__Silvanigrellaceae		1.53708
p__Acidobacteriota.c__Blastocatellia.o__DS-100		2.0742
p__Bacillota.c__Bacilli.o__Staphylococcales.f__Staphylococcaceae	TPAS	4.8326	4.54053	0.01027
p__Bacillota.c__Clostridia.o__Lachnospirales.f__Lachnospiraceae.g__[Eubacterium]_ventriosum_group		1.81329
p__Pseudomonadota.c__Alphaproteobacteria.o__norank_c__Alphaproteobacteria		2.21631
p__Acidobacteriota.c__Blastocatellia.o__Blastocatellales.f__Blastocatellaceae.g__JGI_0001001-H03		2.30712
p__Pseudomonadota.c__Alphaproteobacteria.o__Micavibrionales		1.83811
p__Actinomycetota.c__Acidimicrobiia.o__unclassified_c__Acidimicrobiia		1.05996
p__Bacillota.c__Clostridia.o__Caldicoprobacterales		1.05996
p__Planctomycetota.c__Phycisphaerae.o__Phycisphaerales.f__Phycisphaeraceae.g__CL500-3		1.36099
p__Actinomycetota.c__Actinobacteria.o__Micrococcales.f__Microbacteriaceae.g__unclassified_f__Microbacteriaceae	TPAS	4.33978	4.02052	0.00559
p__Cyanobacteriota.c__Cyanobacteriia.o__Cyanobacteriales.f__Chroococcidiopsaceae.g__Chroococcidiopsis_SAG_2023		1.53708
p__Pseudomonadota.c__Gammaproteobacteria.o__Enterobacterales.f__Enterobacteriaceae.g__Escherichia-Shigella		3.25678
p__Nitrospirota	TPAS	2.55132	2.52798	0.02223
p__Bacillota.c__Clostridia.o__Lachnospirales.f__Lachnospiraceae.g__Blautia		3.85189
p__Bacillota.c__Clostridia.o__Lachnospirales.f__Lachnospiraceae.g__Dorea		3.14987
p__Dependentiae.c__Babeliae.o__Babeliales.f__Vermiphilaceae		2.66563
p__Fusobacteriota.c__Fusobacteriia.o__Fusobacteriales.f__Leptotrichiaceae		2.15104
p__Patescibacteria.c__ABY1.o__Candidatus_Magasanikbacteria.f__norank_o__Candidatus_Magasanikbacteria		1.28181
p__Actinomycetota.c__Actinobacteria.o__Mycobacteriales.f__Nocardiaceae.g__Gordonia		2.89034
p__Bacteroidota.c__Bacteroidia.o__Bacteroidales.f__Muribaculaceae		1.1849
p__Verrucomicrobiota.c__Verrucomicrobiia.o__Pedosphaerales.f__Pedosphaeraceae		1.94457
p__Pseudomonadota.c__Gammaproteobacteria.o__Gammaproteobacteria_		2.03
p__Pseudomonadota.c__Alphaproteobacteria.o__Micropepsales		0.58284
p__Pseudomonadota.c__Alphaproteobacteria.o__Rhodobacterales.f__Paracoccaceae.g__Paracoccus		2.62027
p__Acidobacteriota.c__Blastocatellia.o__Elev-16S-573		1.05996
p__Pseudomonadota.c__Gammaproteobacteria.o__Pseudomonadales.f__Moraxellaceae.g__Agitococcus		1.1849
p__Chloroflexota.c__OLB14.o__norank_c__OLB14		2.39575
p__Actinomycetota.c__Actinobacteria.o__Micromonosporales.f__Micromonosporaceae	TPAS	2.31523	2.92157	0.02223
p__Actinomycetota.c__Coriobacteriia.o__OPB41.f__norank_o__OPB41		2.03
p__Acidobacteriota.c__Blastocatellia.o__Elev-16S-573.f__norank_o__Elev-16S-573		1.05996
p__Actinomycetota.c__Acidimicrobiia.o__Microtrichales.f__Microtrichaceae.g__IMCC26207	TPAS	3.23315	2.95574	0.00209
p__Pseudomonadota.c__Alphaproteobacteria.o__Caulobacterales.f__Caulobacteraceae.g__Brevundimonas		3.11304
p__Chloroflexota.c__JG30-KF-CM66		0.88387
p__Bacteroidota.c__Bacteroidia.o__Cytophagales.f__Microscillaceae.g__unclassified_f__Microscillaceae		0.88387
p__Verrucomicrobiota.c__Kiritimatiellia.o__WCHB1-41		2.05996
p__Synergistota.c__Synergistia.o__Synergistales		1.86159
p__Campylobacterota.c__Campylobacteria.o__Campylobacterales.f__Sulfurimonadaceae		0.88387
p__Bdellovibrionota.c__Oligoflexia.o__0319-6G20.f__norank_o__0319-6G20.g__norank_o__0319-6G20		1.28181
p__Pseudomonadota.c__Alphaproteobacteria.o__Sphingomonadales		4.55671
p__Bacillota.c__Clostridia.o__Peptostreptococcales-Tissierellales.f__unclassified_o__Peptostreptococcales-Tissierellales		1.62423
p__Planctomycetota.c__Pla3_lineage.o__norank_c__Pla3_lineage.f__norank_c__Pla3_lineage.g__norank_c__Pla3_lineage		0.88387
p__norank_d__Bacteria.c__norank_d__Bacteria		2.99108
p__Actinomycetota.c__Acidimicrobiia.o__Microtrichales.f__Iamiaceae.g__Aquihabitans		2.71956
p__Bacillota.c__Negativicutes.o__Veillonellales-Selenomonadales.f__Veillonellaceae.g__Dialister		2.85468
p__Pseudomonadota.c__Gammaproteobacteria.o__unclassified_c__Gammaproteobacteria		2.89034
p__Actinomycetota.c__Acidimicrobiia.o__Microtrichales.f__norank_o__Microtrichales	TPAS	3.64805	3.35207	0.00209
p__Bacillota.c__Moorellia.o__Desulfitibacterales		1.28181
p__Patescibacteria.c__Parcubacteria.o__Candidatus_Nomurabacteria.f__norank_o__Candidatus_Nomurabacteria		1.88387
p__Verrucomicrobiota.c__Verrucomicrobiia.o__Chthoniobacterales.f__Chthoniobacteraceae.g__Chthoniobacter	TPAS	2.59144	2.65737	0.0219
p__Bacillota.c__Bacilli.o__Bacillales.f__Bacillaceae.g__Weizmannia	TPAS	3.37313	3.08172	0.0074
p__Bacillota.c__Clostridia.o__Monoglobales		2.29041
p__Bacteroidota.c__Bacteroidia.o__Flavobacteriales.f__NS9_marine_group.g__norank_f__NS9_marine_group		3.53853
p__Chloroflexota.c__Chloroflexia.o__Thermomicrobiales.f__AKYG1722.g__norank_f__AKYG1722		1.42794
p__Patescibacteria.c__CPR2.o__norank_c__CPR2.f__norank_c__CPR2.g__norank_c__CPR2		1.58284
p__Pseudomonadota.c__Gammaproteobacteria.o__Pseudomonadales.f__Moraxellaceae.g__Acinetobacter		4.25401
p__Chloroflexota.c__Anaerolineae.o__Anaerolineales.f__Anaerolineaceae.g__unclassified_f__Anaerolineaceae		1.86159
p__Pseudomonadota.c__Gammaproteobacteria.o__Pseudomonadales.f__Moraxellaceae.g__Enhydrobacter		2.97729
p__Bacillota.c__Clostridia.o__Oscillospirales.f__[Eubacterium]_coprostanoligenes_group		2.60815
p__Bacillota.c__Bacilli.o__Brevibacillales.f__Brevibacillaceae	TPAS	2.44616	2.50856	0.02223
p__Bacteroidota.c__Bacteroidia.o__unclassified_c__Bacteroidia.f__unclassified_c__Bacteroidia		1.05996
p__Bacillota.c__Clostridia.o__Lachnospirales.f__Lachnospiraceae.g__[Eubacterium]_xylanophilum_group		1.1849
p__Pseudomonadota.c__Gammaproteobacteria.o__Burkholderiales.f__Comamonadaceae.g__Delftia		1.48593
p__Bacillota.c__Clostridia.o__Oscillospirales.f__Oscillospiraceae	TPAS	2.94457	2.76897	0.02103
p__Pseudomonadota.c__Gammaproteobacteria.o__Ga0077536.f__norank_o__Ga0077536.g__norank_o__Ga0077536		1.1849
p__Bacteroidota.c__Bacteroidia.o__Sphingobacteriales.f__LiUU-11-161.g__norank_f__LiUU-11-161		1.83811
p__Bacteroidota.c__Bacteroidia.o__Cytophagales.f__Microscillaceae		3.08115
p__Pseudomonadota.c__Gammaproteobacteria.o__Nitrosococcales		1.05996
p__Pseudomonadota.c__Alphaproteobacteria.o__Defluviicoccales.f__Defluviicoccaceae		1.53708
p__Actinomycetota.c__Actinobacteria.o__Actinomycetales.f__Actinomycetaceae.g__Actinomyces		1.58284
p__Armatimonadota.c__norank_p__Armatimonadota.o__norank_p__Armatimonadota.f__norank_p__Armatimonadota		0.88387
p__Actinomycetota.c__Thermoleophilia.o__Gaiellales.f__norank_o__Gaiellales.g__norank_o__Gaiellales	TPAS	3.05996	2.90786	0.00209
p__Pseudomonadota.c__Gammaproteobacteria.o__Burkholderiales.f__unclassified_o__Burkholderiales		2.04524
p__Bacillota.c__Moorellia.o__Desulfitibacterales.f__Desulfitibacteraceae		1.28181
p__Bacteroidota.c__Bacteroidia.o__Bacteroidales.f__Bacteroidaceae.g__Bacteroides		3.09472
p__Actinomycetota.c__Actinobacteria.o__Propionibacteriales.f__Nocardioidaceae	TPAS	3.42607	3.17447	0.0074
p__Bacteroidota.c__Bacteroidia.o__Chitinophagales.f__Chitinophagaceae.g__Nemorincola		1.28181
p__Bacillota.c__Clostridia.o__Peptostreptococcales-Tissierellales.f__Family_XI	TPAS	3.52485	3.22442	0.0074
p__Actinomycetota.c__Thermoleophilia.o__Solirubrobacterales.f__Solirubrobacteraceae.g__unclassified_f__Solirubrobacteraceae		1.48593
p__Bacillota.c__Clostridia.o__Thermincolales		1.58284
p__Bacillota.c__Clostridia.o__Oscillospirales.f__UCG-010.g__norank_f__UCG-010		0.88387
p__Actinomycetota.c__Actinobacteria.o__unclassified_c__Actinobacteria.f__unclassified_c__Actinobacteria.g__unclassified_c__Actinobacteria	TPAS	4.25512	3.95579	0.0201
p__Cyanobacteriota.c__Cyanobacteriia.o__Chloroplast	TPAS	4.77633	4.48401	0.00559
p__Bacillota.c__Clostridia.o__Oscillospirales.f__Ruminococcaceae.g__Faecalibacterium		3.51481
p__Bacteroidota.c__Bacteroidia.o__Bacteroidales.f__Paludibacteraceae		2.12691
p__Pseudomonadota.c__Gammaproteobacteria.o__PLTA13.f__norank_o__PLTA13.g__norank_o__PLTA13		2.21631
p__Actinomycetota.c__Actinobacteria.o__norank_c__Actinobacteria		2.19562
p__Bacillota.c__Bacilli.o__Lactobacillales.f__Lactobacillaceae.g__Limosilactobacillus	TPAS	3.33258	3.05471	0.0074
p__Chlamydiota.c__Chlamydiia.o__Chlamydiales.f__Criblamydiaceae.g__norank_f__Criblamydiaceae		1.05996
p__Ignavibacteriota.c__Ignavibacteria.o__Ignavibacteriales.f__Melioribacteraceae.g__IheB3-7		2.23605
p__Pseudomonadota.c__Gammaproteobacteria.o__unclassified_c__Gammaproteobacteria.f__unclassified_c__Gammaproteobacteria		2.89034
p__Pseudomonadota.c__Gammaproteobacteria.o__B2M28.f__norank_o__B2M28.g__norank_o__B2M28		1.28181
p__Bacillota.c__Bacilli.o__Lactobacillales.f__Carnobacteriaceae.g__unclassified_f__Carnobacteriaceae		0.88387
p__Pseudomonadota.c__Gammaproteobacteria.o__Legionellales		3.44854
p__Actinomycetota.c__Actinobacteria.o__Propionibacteriales.f__Nocardioidaceae.g__Marmoricola		1.99781
p__Verrucomicrobiota.c__Kiritimatiellia.o__WCHB1-41.f__norank_o__WCHB1-41		2.05996
p__Chlamydiota.c__Chlamydiia.o__Chlamydiales.f__unclassified_o__Chlamydiales.g__unclassified_o__Chlamydiales		2.48047
p__Acidobacteriota.c__Blastocatellia.o__Blastocatellales		2.91729
p__Campylobacterota.c__Campylobacteria.o__Campylobacterales.f__Sulfurospirillaceae		1.36099
p__NB1-j.c__norank_p__NB1-j.o__norank_p__NB1-j.f__norank_p__NB1-j		0.58284
p__Pseudomonadota.c__Alphaproteobacteria.o__Rickettsiales.f__SM2D12.g__norank_f__SM2D12		1.42794
p__Pseudomonadota.c__Alphaproteobacteria.o__Rhodobacterales.f__Paracoccaceae.g__unclassified_f__Paracoccaceae	TPAS	4.05148	3.75077	0.00388
p__Bacteroidota.c__Bacteroidia.o__Cytophagales.f__Cytophagaceae		1.05996
p__Bacillota.c__Bacilli.o__Lactobacillales.f__Aerococcaceae.g__Globicatella		2.04524
p__Bacillota.c__Clostridia.o__Oscillospirales.f__Ruminococcaceae.g__CAG-352		0.88387
p__Deferrisomatota		0.88387
p__Planctomycetota.c__Phycisphaerae.o__Phycisphaerales.f__Phycisphaeraceae		2.34627
p__Pseudomonadota.c__Gammaproteobacteria.o__Methylococcales.f__Methylococcaceae.g__Methylocaldum		1.66202
p__Bacillota.c__Bacilli.o__Bacillales	TPAS	4.81469	4.5094	0.00335
p__Bacillota.c__Bacilli.o__Brevibacillales.f__Brevibacillaceae.g__Brevibacillus	TPAS	2.44616	2.5085	0.02223
p__Bacillota.c__Bacilli.o__Bacillales.f__Bacillaceae.g__Pseudogracilibacillus		2.04524
p__Pseudomonadota.c__Alphaproteobacteria.o__Rickettsiales.f__Rickettsiaceae		0.58284
p__Bacillota.c__Bacilli.o__Bacillales.f__Bacillaceae.g__Oceanobacillus	TPAS	3.26589	2.97237	0.0074
p__Acidobacteriota.c__Vicinamibacteria.o__Vicinamibacterales.f__Vicinamibacteraceae.g__norank_f__Vicinamibacteraceae		1.48593
p__Acidobacteriota.c__Blastocatellia.o__unclassified_c__Blastocatellia.f__unclassified_c__Blastocatellia.g__unclassified_c__Blastocatellia		0.58284
p__Bacteroidota.c__Bacteroidia.o__Cytophagales.f__Spirosomataceae.g__norank_f__Spirosomataceae		2.03
p__Bacillota.c__Clostridia.o__Peptostreptococcales-Tissierellales.f__Family_XI.g__W5053		0.58284
p__Acidobacteriota.c__Vicinamibacteria.o__Vicinamibacterales.f__Vicinamibacteraceae		2.10135
p__Pseudomonadota.c__Gammaproteobacteria.o__Pseudomonadales.f__Moraxellaceae		4.26435
p__Pseudomonadota.c__Gammaproteobacteria.o__Enterobacterales.f__Aeromonadaceae		3.49771
p__Bacillota.c__Syntrophomonadia.o__Syntrophomonadales		1.58284
p__Actinomycetota.c__Actinobacteria.o__Micrococcales.f__Dermacoccaceae.g__Dermacoccus		1.96305
p__Bacillota.c__Bacilli.o__Lactobacillales.f__Streptococcaceae.g__Streptococcus	TPAS	4.57442	4.29727	0.03089
p__Actinomycetota.c__Actinobacteria.o__Frankiales.f__unclassified_o__Frankiales.g__unclassified_o__Frankiales		1.1849
p__Pseudomonadota.c__Gammaproteobacteria.o__Lysobacterales.f__Rhodanobacteraceae		3.20298
p__Synergistota.c__Synergistia		1.86159
p__Pseudomonadota.c__Gammaproteobacteria		4.765
p__Myxococcota.c__Polyangiia.o__mle1-27.f__norank_o__mle1-27.g__norank_o__mle1-27		2.45207
p__Bacteroidota.c__Bacteroidia.o__Bacteroidales.f__Bacteroidetes_vadinHA17		2.56056
p__Actinomycetota.c__Actinobacteria.o__Micrococcales.f__Microbacteriaceae.g__Candidatus_Limnoluna	TPAS	3.35443	3.14121	0.02223
p__Bacillota.c__Bacilli.o__Lactobacillales.f__Lactobacillaceae.g__Loigolactobacillus		1.28181
p__Thermodesulfobacteriota.c__Desulfobacteria.o__Desulfobacterales		1.53708
p__Bacteroidota.c__Bacteroidia.o__Chitinophagales.f__Saprospiraceae		3.76239
p__Actinomycetota.c__MB-A2-108.o__norank_c__MB-A2-108		1.05996
p__Pseudomonadota.c__Alphaproteobacteria.o__Holosporales		1.48593
p__Bacteroidota.c__Bacteroidia.o__Bacteroidales.f__Prolixibacteraceae		2.12691
p__Actinomycetota.c__Actinobacteria.o__Kineosporiales		1.53708
p__Pseudomonadota.c__Gammaproteobacteria.o__Steroidobacterales.f__Steroidobacteraceae.g__Steroidobacter		1.1849
p__Planctomycetota.c__Brocadiae.o__Brocadiales.f__Brocadiaceae.g__Candidatus_Brocadia		1.05996
p__Bacillota.c__Clostridia.o__Clostridia_UCG-014.f__norank_o__Clostridia_UCG-014		2.15104
p__Caldisericota.c__Caldisericia.o__Caldisericales.f__Caldisericaceae.g__Caldisericum		0.88387
p__Pseudomonadota.c__Gammaproteobacteria.o__Lysobacterales.f__Lysobacteraceae.g__Arenimonas		3.13794
p__Bacteroidota.c__Bacteroidia.o__Bacteroidales.f__Dysgonomonadaceae.g__norank_f__Dysgonomonadaceae		0.88387
p__Actinomycetota.c__unclassified_p__Actinomycetota.o__unclassified_p__Actinomycetota.f__unclassified_p__Actinomycetota		1.42794
p__Verrucomicrobiota.c__Verrucomicrobiia.o__Pedosphaerales.f__Pedosphaeraceae.g__ADurb_Bin063-1		1.66202
p__Pseudomonadota.c__Gammaproteobacteria.o__Burkholderiales.f__Nitrosomonadaceae.g__Nitrosomonas		2.36099
p__Actinomycetota.c__Actinobacteria.o__Micrococcales.f__Microbacteriaceae.g__MWH-Ta3		1.99781
p__Actinomycetota.c__Coriobacteriia.o__Coriobacteriales.f__Coriobacteriales_.g__norank_f__Coriobacteriales_		1.28181
p__Bacillota.c__Clostridia.o__Clostridiales.f__Clostridiaceae.g__Proteiniclasticum		1.42794
p__Bacillota.c__Clostridia.o__Lachnospirales.f__Lachnospiraceae		4.44258
p__Candidatus_Kryptonia		1.05996
p__Pseudomonadota.c__Alphaproteobacteria.o__Hyphomicrobiales.f__Beijerinckiaceae.g__Microvirga	TPAS	2.20609	3.04017	0.02223
p__Bacteroidota.c__Bacteroidia.o__Flavobacteriales.f__Weeksellaceae.g__Cloacibacterium		2.37523
p__Pseudomonadota.c__Alphaproteobacteria.o__Sphingomonadales.f__Sphingomonadaceae.g__unclassified_f__Sphingomonadaceae		3.21021
p__Patescibacteria.c__Saccharimonadia.o__Saccharimonadales.f__Saccharimonadaceae.g__TM7a		3.20815
p__Acidobacteriota.c__Subgroup_22.o__norank_c__Subgroup_22.f__norank_c__Subgroup_22.g__norank_c__Subgroup_22		1.53708
p__Bacillota.c__Negativicutes.o__Veillonellales-Selenomonadales.f__Veillonellaceae.g__Megasphaera		1.83811
p__Chloroflexota	TPAS	3.67345	3.27936	0.02497
p__Bacteroidota.c__Bacteroidia.o__Flavobacteriales.f__Crocinitomicaceae.g__Fluviicola		1.94457
p__Bacillota.c__Clostridia.o__Lachnospirales.f__Lachnospiraceae.g__[Eubacterium]_ruminantium_group		0.88387
p__Bacteroidota.c__Bacteroidia.o__Chitinophagales.f__Saprospiraceae.g__Haliscomenobacter		1.99781
p__Campylobacterota.c__Campylobacteria.o__Campylobacterales.f__Arcobacteraceae		1.83811
p__Bacteroidota.c__Bacteroidia.o__Cytophagales.f__Microscillaceae.g__Hassallia		2.65472
p__Pseudomonadota.c__Alphaproteobacteria.o__Hyphomicrobiales.f__Beijerinckiaceae	TPAS	3.99159	3.49931	0.03737
p__Bacillota.c__Bacilli.o__Thermoactinomycetales.f__Thermoactinomycetaceae.g__norank_f__Thermoactinomycetaceae		1.48593
p__Bacillota.c__Bacilli.o__Bacillales.f__Bacillaceae.g__Priestia		2.08799
p__Patescibacteria.c__Saccharimonadia.o__Saccharimonadales.f__unclassified_o__Saccharimonadales.g__unclassified_o__Saccharimonadales		2.40238
p__Bacillota.c__Bacilli.o__Bacillales.f__Bacillaceae.g__Gottfriedia		0.58284
p__Bacillota.c__Limnochordia.o__norank_c__Limnochordia.f__norank_c__Limnochordia		1.72897
p__Pseudomonadota.c__Alphaproteobacteria.o__Azospirillales		1.66202
p__Pseudomonadota.c__Alphaproteobacteria.o__Sphingomonadales.f__Sphingomonadaceae.g__Blastomonas		1.81329
p__Actinomycetota.c__Acidimicrobiia.o__Microtrichales.f__Microtrichaceae.g__Candidatus_Microthrix		4.1175
p__Bacillota.c__Limnochordia.o__norank_c__Limnochordia		1.72897
p__Pseudomonadota.c__Alphaproteobacteria.o__Hyphomicrobiales	TPAS	5.04455	4.72112	0.00649
p__Planctomycetota.c__Planctomycetes.o__Planctomycetales.f__Rubinisphaeraceae.g__SH-PL14		0.88387
p__Campylobacterota.c__Campylobacteria.o__Campylobacterales.f__Sulfurovaceae.g__Sulfurovum		1.05996
p__SAR324_clade(Marine_group_B).c__norank_p__SAR324_clade(Marine_group_B)	TPAS	2.70995	2.62713	0.02223
p__NB1-j.c__norank_p__NB1-j.o__norank_p__NB1-j.f__norank_p__NB1-j.g__norank_p__NB1-j		0.58284
p__Armatimonadota.c__norank_p__Armatimonadota.o__norank_p__Armatimonadota.f__norank_p__Armatimonadota.g__norank_p__Armatimonadota		0.88387
p__Chloroflexota.c__Anaerolineae.o__C10-SB1A.f__norank_o__C10-SB1A.g__norank_o__C10-SB1A		2.0742
p__Thermodesulfobacteriota.c__Desulfobaccia.o__Desulfobaccales		1.36099
p__Bacillota.c__Desulfitobacteriia.o__Desulfitobacteriales.f__norank_o__Desulfitobacteriales		0.88387
p__Pseudomonadota.c__Gammaproteobacteria.o__Run-SP154.f__norank_o__Run-SP154		3.28094
p__Bacillota.c__Syntrophomonadia		1.58284
p__Pseudomonadota.c__Gammaproteobacteria.o__Burkholderiales.f__Sutterellaceae.g__norank_f__Sutterellaceae		1.78696
p__Bacteroidota.c__Bacteroidia.o__Bacteroidales.f__F082.g__norank_f__F082		0.58284
p__Pseudomonadota.c__Gammaproteobacteria.o__Burkholderiales.f__Methylophilaceae		2.64354
p__Myxococcota.c__Polyangiia.o__Haliangiales.f__Haliangiaceae		2.46365
p__Bacillota.c__Clostridia.o__Lachnospirales.f__Lachnospiraceae.g__Natranaerovirga		0.58284
p__Pseudomonadota.c__Gammaproteobacteria.o__Acidiferrobacterales		1.05996
p__Thermodesulfobacteriota.c__Syntrophia		1.36099
p__Chloroflexota.c__Anaerolineae.o__Anaerolineales.f__Anaerolineaceae.g__Longilinea		1.83811
p__Acidobacteriota.c__Vicinamibacteria.o__Vicinamibacterales.f__Vicinamibacteraceae.g__Luteitalea		1.98078
p__Pseudomonadota.c__Alphaproteobacteria.o__Caulobacterales.f__Caulobacteraceae.g__Caulobacter		1.1849
p__Chloroflexota.c__Anaerolineae.o__Anaerolineales.f__Anaerolineaceae		3.12442
p__Bacillota.c__Clostridia.o__Lachnospirales.f__Lachnospiraceae.g__Lachnospiraceae_UCG-010		1.05996
p__Verrucomicrobiota.c__Verrucomicrobiia.o__Verrucomicrobiales.f__Rubritaleaceae.g__Luteolibacter		3.17391
p__Bacillota.c__Bacilli.o__Lactobacillales.f__Carnobacteriaceae		3.50918
p__Bacillota.c__Bacilli.o__Lactobacillales.f__Vagococcaceae.g__Vagococcus		3.7336
p__Thermodesulfobacteriota.c__Desulfomonilia.o__Desulfomonilales		1.1849
p__Chloroflexota.c__Anaerolineae.o__RBG-13-54-9		1.72897
p__Caldisericota.c__Caldisericia.o__Caldisericales		0.88387
p__Thermodesulfobacteriota.c__Desulfobulbia.o__Desulfobulbales.f__Desulfocapsaceae.g__Desulforhopalus		1.42794
p__Bacillota.c__Clostridia.o__Peptostreptococcales-Tissierellales.f__Peptostreptococcaceae.g__Peptostreptococcus		1.05996
p__Pseudomonadota.c__Alphaproteobacteria.o__Hyphomicrobiales.f__Rhizobiaceae.g__unclassified_f__Rhizobiaceae		2.62816
p__Bacillota.c__Negativicutes.o__Veillonellales-Selenomonadales.f__Veillonellaceae.g__Veillonella		0.88387
p__Pseudomonadota.c__Gammaproteobacteria.o__Coxiellales.f__Coxiellaceae		1.28181
p__Bacillota.c__Clostridia.o__Lachnospirales.f__Lachnospiraceae.g__Mediterraneibacter		3.37523
p__Fusobacteriota	RAS	5.67065	5.32911	0.01041
p__Actinomycetota.c__Coriobacteriia.o__Coriobacteriales.f__Eggerthellaceae.g__Eggerthella		1.58284
p__Verrucomicrobiota.c__Verrucomicrobiia.o__Verrucomicrobiales.f__DEV007.g__norank_f__DEV007		2.45207
p__Pseudomonadota.c__Gammaproteobacteria.o__Pseudomonadales		4.33404
p__Pseudomonadota.c__Gammaproteobacteria.o__Burkholderiales.f__Rhodocyclaceae.g__Candidatus_Accumulibacter		1.28181
p__Pseudomonadota.c__Gammaproteobacteria.o__Burkholderiales.f__Nitrosomonadaceae.g__Ellin6067		3.1849
p__Pseudomonadota.c__Gammaproteobacteria.o__Enterobacterales.f__Morganellaceae.g__Morganella		1.28181
p__Thermodesulfobacteriota.c__Desulfobacteria.o__Desulfobacterales.f__Desulfobacteraceae		0.88387
p__Bacteroidota.c__Bacteroidia.o__Sphingobacteriales.f__AKYH767.g__norank_f__AKYH767		3.22728
p__Campylobacterota.c__Campylobacteria.o__Campylobacterales.f__Sulfurovaceae		1.05996
p__Thermodesulfobacteriota.c__norank_p__Thermodesulfobacteriota.o__norank_p__Thermodesulfobacteriota		0.88387
p__Pseudomonadota.c__Gammaproteobacteria.o__Burkholderiales.f__Chromobacteriaceae		1.78696
p__Actinomycetota.c__Acidimicrobiia	TPAS	4.32305	3.98409	0.0028
p__Pseudomonadota.c__Gammaproteobacteria.o__Enterobacterales.f__unclassified_o__Enterobacterales		1.36099
p__Pseudomonadota.c__Gammaproteobacteria.o__Nitrosococcales.f__Nitrosococcaceae		1.05996
p__Bacillota.c__Bacilli.o__Mycoplasmatales.f__Mycoplasmataceae.g__Candidatus_Bacilloplasma	TPAS	2.19562	2.84366	0.02223
p__Bacillota.c__Negativicutes.o__Acidaminococcales.f__Acidaminococcaceae.g__Succiniclasticum		0.58284
p__Bacillota.c__Bacilli.o__Erysipelotrichales.f__unclassified_o__Erysipelotrichales		1.05996
p__Bacillota.c__Clostridia.o__Oscillospirales.f__Ruminococcaceae.g__Caproiciproducens		1.36099
p__Pseudomonadota.c__Gammaproteobacteria.o__Burkholderiales.f__Methylophilaceae.g__Methylotenera		2.44017
p__Pseudomonadota.c__Alphaproteobacteria.o__Kiloniellales		1.36099
p__Chlamydiota.c__Chlamydiia.o__Chlamydiales		3.75574
p__Bacteroidota.c__Bacteroidia.o__unclassified_c__Bacteroidia.f__unclassified_c__Bacteroidia.g__unclassified_c__Bacteroidia		1.05996
p__Pseudomonadota.c__Gammaproteobacteria.o__Burkholderiales.f__B1-7BS		1.53708
p__Actinomycetota.c__Actinobacteria.o__Actinomycetales.f__Actinomycetaceae		2.65839
p__Pseudomonadota.c__Alphaproteobacteria.o__Rhodobacterales.f__Paracoccaceae.g__Defluviimonas		2.39575
p__Bacillota.c__Bacilli.o__Paenibacillales.f__Paenibacillaceae.g__Cohnella		0.88387
p__Bacteroidota.c__Bacteroidia.o__Bacteroidales.f__Prolixibacteraceae.g__BSV13		0.58284
p__Thermodesulfobacteriota.c__norank_p__Thermodesulfobacteriota		0.88387
p__Bacillota.c__Clostridia.o__Thermincolales.f__Thermincolaceae		1.58284
p__Armatimonadota.c__Fimbriimonadia.o__Fimbriimonadales.f__Fimbriimonadaceae		2.39575
p__Bacillota.c__Clostridia.o__Clostridiales.f__Caloramatoraceae		2.31523
p__Bacillota.c__Clostridia.o__Oscillospirales.f__Butyricicoccaceae		2.33103
p__Fusobacteriota.c__Fusobacteriia	RAS	5.67065	5.32911	0.01041
p__Bacillota.c__Clostridia.o__Lachnospirales.f__Lachnospiraceae.g__Lachnoclostridium		2.2456
p__Actinomycetota.c__Thermoleophilia.o__Gaiellales	TPAS	3.06998	2.95781	0.00209
p__Actinomycetota.c__Thermoleophilia.o__Gaiellales.f__Gaiellaceae.g__Gaiella		1.42794
p__Bacillota.c__Clostridia.o__Caldicoprobacterales.f__Caldicoprobacteraceae.g__Caldicoprobacter		1.05996
p__Bacillota.c__Bacilli.o__Exiguobacterales	TPAS	2.53223	2.66851	0.0219
p__Cyanobacteriota.c__Cyanobacteriia	TPAS	4.77658	4.48374	0.00559
p__Bacillota.c__Clostridia.o__Peptostreptococcales-Tissierellales.f__Anaerovoracaceae.g__Mogibacterium		0.88387
p__Bacillota.c__Clostridia.o__Lachnospirales.f__Lachnospiraceae.g__Marvinbryantia		2.31523
p__Thermodesulfobacteriota.c__Syntrophobacteria.o__Syntrophobacterales.f__Syntrophobacteraceae.g__Desulforhabdus		2.08799
p__Bacillota.c__Bacilli.o__Exiguobacterales.f__Exiguobacteraceae	TPAS	2.53223	2.65539	0.0219
p__Verrucomicrobiota.c__Verrucomicrobiia.o__Verrucomicrobiales.f__Verrucomicrobiaceae.g__norank_f__Verrucomicrobiaceae	TPAS	3.87994	3.59639	0.0074
p__Pseudomonadota.c__Gammaproteobacteria.o__Enterobacterales.f__Hafniaceae.g__Hafnia-Obesumbacterium		1.75893
p__Chloroflexota.c__Anaerolineae.o__SJA-15.f__norank_o__SJA-15		1.42794
p__Pseudomonadota.c__Alphaproteobacteria.o__Sphingomonadales.f__Sphingomonadaceae.g__Sphingopyxis		1.28181
p__Deferrisomatota.c__Deferrisomatia		0.88387
p__Pseudomonadota.c__Alphaproteobacteria.o__Micropepsales.f__Micropepsaceae		0.58284
p__Bacillota.c__Clostridia.o__Oscillospirales.f__Oscillospiraceae.g__UCG-005		1.96305
p__Bacillota.c__Clostridia.o__Oscillospirales.f__Oscillospiraceae.g__UCG-002		2.33872
p__Bacillota.c__Clostridia.o__Oscillospirales.f__Oscillospiraceae.g__UCG-003		1.36099
p__Pseudomonadota.c__Gammaproteobacteria.o__Pseudomonadales.f__Pseudomonadaceae.g__Pseudomonas		2.77317
p__Pseudomonadota.c__Alphaproteobacteria.o__Micavibrionales.f__norank_o__Micavibrionales		1.83811
p__Patescibacteria.c__Parcubacteria.o__norank_c__Parcubacteria.f__norank_c__Parcubacteria.g__norank_c__Parcubacteria		0.88387
p__Acidobacteriota.c__Blastocatellia.o__Blastocatellales.f__Blastocatellaceae.g__unclassified_f__Blastocatellaceae		2.33872
p__Spirochaetota.c__MVP-15.o__norank_c__MVP-15		1.28181
p__Pseudomonadota.c__Gammaproteobacteria.o__Enterobacterales.f__Yersiniaceae		1.1849
p__Spirochaetota.c__Spirochaetia.o__Spirochaetales		1.36099
p__Pseudomonadota.c__Alphaproteobacteria.o__Hyphomicrobiales.f__Pleomorphomonadaceae		1.75893
p__Pseudomonadota.c__Gammaproteobacteria.o__Rickettsiellales.f__Rickettsiellaceae.g__norank_f__Rickettsiellaceae		2.93887
p__Pseudomonadota.c__Alphaproteobacteria.o__Hyphomicrobiales.f__Rhizobiaceae.g__Agrobacterium		1.53708
p__Armatimonadota.c__norank_p__Armatimonadota.o__norank_p__Armatimonadota		0.88387
p__Planctomycetota.c__Planctomycetes.o__Pirellulales.f__Pirellulaceae.g__unclassified_f__Pirellulaceae	TPAS	1.90506	3.36181	0.00727
p__Planctomycetota.c__OM190.o__norank_c__OM190.f__norank_c__OM190.g__norank_c__OM190		2.20609
p__Pseudomonadota.c__Alphaproteobacteria.o__unclassified_c__Alphaproteobacteria.f__unclassified_c__Alphaproteobacteria		2.25494
p__Nitrospirota.c__Nitrospiria.o__Nitrospirales.f__Nitrospiraceae	TPAS	2.55132	2.52801	0.02223
p__Bacteroidota.c__Bacteroidia.o__Chitinophagales.f__Saprospiraceae.g__OLB8		1.69678
p__Actinomycetota.c__Actinobacteria.o__Kitasatosporales.f__Streptomycetaceae.g__unclassified_f__Streptomycetaceae		1.88387
p__Planctomycetota.c__vadinHA49.o__norank_c__vadinHA49.f__norank_c__vadinHA49.g__norank_c__vadinHA49		0.88387
p__Bacillota.c__Bacilli.o__Lactobacillales.f__Enterococcaceae.g__Enterococcus		3.7336
p__Chlamydiota		3.75574
p__Bacillota.c__Clostridia.o__Eubacteriales	TPAS	2.70669	2.88881	0.02223
p__Bacillota.c__Clostridia.o__Lachnospirales.f__Lachnospiraceae.g__Lachnospiraceae_UCG-003		1.1849
p__Bdellovibrionota.c__Bacteriovoracia.o__Bacteriovoracales.f__Bacteriovoracaceae		0.88387
p__Bacteroidota.c__Bacteroidia.o__Chitinophagales.f__unclassified_o__Chitinophagales.g__unclassified_o__Chitinophagales		2.65103
p__Patescibacteria	TPAS	4.08962	3.73935	0.01027
p__Bacteroidota.c__Bacteroidia.o__Bacteroidales.f__Paludibacteraceae.g__Paludibacter		2.10135
p__Bacteroidota.c__Bacteroidia.o__Chitinophagales.f__Saprospiraceae.g__Candidatus_Aquirestis		1.28181
p__Bacillota.c__Bacilli.o__Lactobacillales.f__Streptococcaceae.g__Floricoccus		1.98078
p__Bacteroidota.c__Bacteroidia.o__Bacteroidales.f__Muribaculaceae.g__norank_f__Muribaculaceae		1.1849
p__Actinomycetota.c__Actinobacteria.o__Frankiales.f__Sporichthyaceae	TPAS	2.27304	2.66914	0.0074
p__Patescibacteria.c__Gracilibacteria.o__Candidatus_Peregrinibacteria.f__norank_o__Candidatus_Peregrinibacteria.g__norank_o__Candidatus_Peregrinibacteria		1.99781
p__Myxococcota.c__Polyangiia.o__Polyangiales.f__Phaselicystaceae		2.03
p__Pseudomonadota.c__Gammaproteobacteria.o__Pseudomonadales.f__Endozoicomonadaceae.g__Kistimonas		2.27304
p__Pseudomonadota.c__Gammaproteobacteria.o__Burkholderiales.f__Burkholderiaceae.g__Ephemeroptericola		0.88387
p__Bacillota.c__Clostridia.o__Oscillospirales.f__Oscillospiraceae.g__unclassified_f__Oscillospiraceae	TPAS	2.05996	2.88591	0.02223
p__Bacillota.c__Bacilli.o__Thermoactinomycetales.f__Thermoactinomycetaceae.g__Kroppenstedtia		1.62423
p__Chloroflexota.c__OLB14.o__norank_c__OLB14.f__norank_c__OLB14.g__norank_c__OLB14		2.39575
p__Planctomycetota.c__Planctomycetes.o__Pirellulales	TPAS	2.40238	2.95788	0.00205
p__Pseudomonadota.c__Alphaproteobacteria.o__norank_c__Alphaproteobacteria.f__norank_c__Alphaproteobacteria		2.21631
p__Pseudomonadota.c__Gammaproteobacteria.o__Pseudomonadales.f__Halieaceae		2.86159
p__Bacillota.c__Negativicutes.o__Acidaminococcales		1.75893
p__Bacillota.c__Clostridia.o__Lachnospirales		4.44276
p__Bacillota.c__Bacilli.o__Bacillales.f__Planococcaceae.g__Bhargavaea		1.36099
p__Cyanobacteriota.c__Cyanobacteriia.o__Chloroplast.f__norank_o__Chloroplast	TPAS	4.77633	4.48363	0.00559
p__Bacteroidota.c__Bacteroidia.o__Bacteroidales.f__Prolixibacteraceae.g__norank_f__Prolixibacteraceae		2.05996
p__Pseudomonadota.c__Gammaproteobacteria.o__Methylococcales.f__Methylococcaceae.g__Methyloparacoccus		1.1849
p__Cyanobacteriota.c__Sericytochromatia.o__norank_c__Sericytochromatia.f__norank_c__Sericytochromatia		1.53708
p__Pseudomonadota.c__Alphaproteobacteria.o__Hyphomicrobiales.f__Hyphomicrobiaceae	TPAS	2.96124	3.0156	0.00979
p__Pseudomonadota.c__Alphaproteobacteria.o__Paracaedibacterales.f__Paracaedibacteraceae.g__norank_f__Paracaedibacteraceae		1.36099
p__Bacillota.c__Clostridia.o__Peptostreptococcales-Tissierellales		4.00296
p__Bacteroidota.c__Bacteroidia.o__Flavobacteriales.f__Flavobacteriaceae		3.25123
p__Pseudomonadota.c__Alphaproteobacteria.o__Tistrellales		2.19562
p__Chlamydiota.c__Chlamydiia.o__Chlamydiales.f__Simkaniaceae		1.36099
p__Actinomycetota.c__Acidimicrobiia.o__Microtrichales.f__Ilumatobacteraceae	TPAS	3.01741	3.02732	0.00205
p__Bdellovibrionota.c__Bdellovibrionia.o__Bdellovibrionales		1.83811
p__Bacteroidota.c__Bacteroidia.o__Cytophagales.f__Microscillaceae.g__Chryseotalea		2.10135
p__Patescibacteria.c__ABY1.o__Candidatus_Komeilibacteria		1.48593
p__Bacillota.c__Clostridia.o__Lachnospirales.f__Lachnospiraceae.g__Lachnospiraceae_ND3007_group		2.0742
p__Pseudomonadota.c__Alphaproteobacteria.o__Reyranellales.f__Reyranellaceae.g__Reyranella		2.28181
p__Pseudomonadota.c__Alphaproteobacteria.o__Hyphomicrobiales.f__Xanthobacteraceae.g__Pseudorhodoplanes		1.99781
p__Actinomycetota.c__Actinobacteria.o__Mycobacteriales.f__Dietziaceae.g__Dietzia		2.11432
p__Bacteroidota.c__Bacteroidia.o__Bacteroidales.f__Prevotellaceae		2.22629
p__Bacillota.c__Clostridia.o__Thermincolales.f__Thermincolaceae.g__Thermincola		1.58284
p__Candidatus_Eremiobacterota		2.29884
p__Pseudomonadota.c__Gammaproteobacteria.o__Lysobacterales.f__Lysobacteraceae.g__Thermomonas		3.455
p__Patescibacteria.c__Parcubacteria		2.58716
p__Chloroflexota.c__Chloroflexia		3.10398
p__Bacteroidota.c__Bacteroidia.o__unclassified_c__Bacteroidia		1.05996
p__Fibrobacterota.c__Chitinivibrionia		0.88387
p__SAR324_clade(Marine_group_B)	TPAS	2.70995	2.62726	0.02223
p__Chlamydiota.c__Chlamydiia.o__Chlamydiales.f__Parachlamydiaceae.g__Neochlamydia		3.29211
p__Bacteroidota.c__Bacteroidia.o__Chitinophagales.f__Saprospiraceae.g__Phaeodactylibacter		2.21631
p__Pseudomonadota.c__Gammaproteobacteria.o__Enterobacterales.f__Enterobacteriaceae		3.55735
p__Actinomycetota.c__Actinobacteria.o__Micrococcales.f__Intrasporangiaceae	RAS	2.99948	2.99213	0.04591
p__Pseudomonadota.c__Alphaproteobacteria.o__Holosporales.f__Holosporaceae		1.48593
p__Bacteroidota.c__Bacteroidia.o__Bacteroidales.f__Bacteroidetes_vadinHA17.g__norank_f__Bacteroidetes_vadinHA17		2.56056
p__Dependentiae.c__Babeliae.o__Babeliales.f__norank_o__Babeliales		3.37593
p__Pseudomonadota.c__Gammaproteobacteria.o__Burkholderiales.f__Comamonadaceae.g__Hydrogenophaga		2.40892
p__Spirochaetota.c__MVP-15.o__norank_c__MVP-15.f__norank_c__MVP-15.g__norank_c__MVP-15		1.28181
p__Deferrisomatota.c__Deferrisomatia.o__Deferrisomatales.f__Deferrisomataceae.g__Deferrisoma		0.88387
p__Bacteroidota.c__Bacteroidia.o__Bacteroidales.f__Rikenellaceae.g__DMER64		0.58284
p__Patescibacteria.c__Gracilibacteria.o__norank_c__Gracilibacteria		1.98078
p__Pseudomonadota.c__Gammaproteobacteria.o__Burkholderiales.f__Burkholderiaceae.g__Polynucleobacter		2.50192
p__Bacillota.c__Bacilli.o__Lactobacillales.f__Streptococcaceae.g__Lactococcus		4.39435
p__Pseudomonadota.c__Gammaproteobacteria.o__Burkholderiales.f__Rhodocyclaceae		3.64467
p__Chloroflexota.c__Anaerolineae.o__C10-SB1A.f__norank_o__C10-SB1A		2.0742
p__Bacteroidota.c__Bacteroidia.o__Bacteroidales.f__Williamwhitmaniaceae.g__Williamwhitmania		1.36099
p__Bdellovibrionota.c__Oligoflexia.o__Oligoflexales		2.46933
p__Bacillota.c__Bacilli.o__Mycoplasmatales.f__Mycoplasmataceae		5.40793
p__Pseudomonadota.c__Alphaproteobacteria.o__Acetobacterales.f__Acetobacteraceae.g__Roseomonas		2.87064
p__Bacillota.c__Bacilli.o__Lactobacillales.f__Lactobacillaceae.g__Companilactobacillus	TPAS	2.50192	2.59745	0.0219
p__Acidobacteriota.c__Acidobacteriae		1.58284
p__Bacillota.c__Negativicutes.o__Acidaminococcales.f__Acidaminococcaceae.g__Acidaminococcus		1.1849
p__Thermodesulfobacteriota.c__Desulfovibrionia.o__Desulfovibrionales.f__Desulfomicrobiaceae.g__Desulfomicrobium		1.62423
p__Pseudomonadota.c__Gammaproteobacteria.o__Arenicellales.f__Arenicellaceae		3.1683
p__Hydrogenedentes		0.88387
p__Pseudomonadota.c__Gammaproteobacteria.o__Burkholderiales.f__Chitinibacteraceae.g__Deefgea		1.48593
p__Patescibacteria.c__Parcubacteria.o__Candidatus_Moranbacteria.f__norank_o__Candidatus_Moranbacteria		2.29041
p__Pseudomonadota.c__Gammaproteobacteria.o__Gammaproteobacteria_.f__norank_o__Gammaproteobacteria_.g__norank_o__Gammaproteobacteria_		1.92526
p__Bacillota.c__Clostridia.o__Lachnospirales.f__Lachnospiraceae.g__Anaerostipes		2.81837
p__unclassified_k__norank_d__Bacteria.c__unclassified_k__norank_d__Bacteria.o__unclassified_k__norank_d__Bacteria		3.20505
p__Pseudomonadota.c__Alphaproteobacteria.o__Acetobacterales.f__Acetobacteraceae.g__Rhodovastum		1.36099
p__Bacteroidota.c__Bacteroidia.o__Bacteroidales.f__Paludibacteraceae.g__norank_f__Paludibacteraceae		0.58284
p__Actinomycetota.c__Actinobacteria	TPAS	5.38635	4.88412	0.02497
p__Bacillota.c__Clostridia.o__Peptostreptococcales-Tissierellales.f__Peptostreptococcaceae.g__Sporacetigenium		1.05996
p__Bdellovibrionota.c__Bdellovibrionia.o__Bdellovibrionales.f__Pseudobdellovibrionaceae.g__OM27_clade		1.1849
p__Thermodesulfobacteriota.c__Desulfobulbia.o__Desulfobulbales.f__Desulfobulbaceae.g__Desulfobulbus		1.48593
p__Actinomycetota.c__Coriobacteriia.o__Coriobacteriales.f__Eggerthellaceae		2.10135
p__Actinomycetota.c__Coriobacteriia.o__Coriobacteriales.f__Eggerthellaceae.g__Senegalimassilia		1.66202
p__Myxococcota.c__Polyangiia.o__Haliangiales.f__Haliangiaceae.g__norank_f__Haliangiaceae		2.46365
p__Chlamydiota.c__Chlamydiia		3.75574
p__Verrucomicrobiota.c__Verrucomicrobiia.o__Verrucomicrobiales.f__Akkermansiaceae.g__Akkermansia		2.0142
p__Pseudomonadota.c__Gammaproteobacteria.o__Burkholderiales.f__Nitrosomonadaceae.g__966-1		2.17391
p__Thermodesulfobacteriota.c__norank_p__Thermodesulfobacteriota.o__norank_p__Thermodesulfobacteriota.f__norank_p__Thermodesulfobacteriota		0.88387
p__Bacteroidota.c__Bacteroidia.o__Bacteroidales.f__Bacteroidales_RF16_group		1.05996
p__Bacillota.c__Clostridia.o__Clostridiales	TPAS	4.81275	4.49968	0.00388
p__Thermodesulfobacteriota.c__Desulfobulbia.o__Desulfobulbales.f__Desulfocapsaceae.g__Desulfoprunum		1.96305
p__Bacillota.c__Clostridia.o__Peptostreptococcales-Tissierellales.f__Family_XI.g__norank_f__Family_XI		2.04524
p__Latescibacterota.c__norank_p__Latescibacterota		2.17391
p__Chloroflexota.c__Anaerolineae.o__Anaerolineales		3.12442
p__Actinomycetota.c__Actinobacteria.o__Micrococcales.f__Brevibacteriaceae.g__Brevibacterium	TPAS	2.91729	2.66391	0.0074
p__Bacteroidota.c__Bacteroidia.o__Flavobacteriales.f__Weeksellaceae.g__Chryseobacterium		2.55597
p__Pseudomonadota.c__Gammaproteobacteria.o__CCM19a.f__norank_o__CCM19a.g__norank_o__CCM19a		1.86159
p__Actinomycetota.c__Actinobacteria.o__Kineosporiales.f__Kineosporiaceae.g__Kineococcus		1.53708
p__Latescibacterota.c__norank_p__Latescibacterota.o__norank_p__Latescibacterota		2.17391
p__Pseudomonadota.c__Gammaproteobacteria.o__Methylococcales.f__Methylococcaceae		1.78696
p__Patescibacteria.c__Saccharimonadia.o__Saccharimonadales.f__WWH38.g__norank_f__WWH38		0.88387
p__Rhodothermota.c__Rhodothermia.o__Rhodothermales		0.88387
p__Cyanobacteriota.c__Cyanobacteriia.o__Chloroplast.f__norank_o__Chloroplast.g__norank_o__Chloroplast	TPAS	4.77633	4.48295	0.00559
p__Bacillota.c__Clostridia.o__Peptostreptococcales-Tissierellales.f__unclassified_o__Peptostreptococcales-Tissierellales.g__unclassified_o__Peptostreptococcales-Tissierellales		1.62423
p__Pseudomonadota.c__Gammaproteobacteria.o__Gammaproteobacteria_.f__norank_o__Gammaproteobacteria_		2.03
p__Bacteroidota.c__Bacteroidia.o__Flavobacteriales.f__Crocinitomicaceae		1.94457
p__Actinomycetota.c__Actinobacteria.o__Micrococcales.f__Microbacteriaceae.g__Aurantimicrobium	TPAS	4.37691	4.05651	0.00639
p__Acidobacteriota.c__Blastocatellia.o__unclassified_c__Blastocatellia.f__unclassified_c__Blastocatellia		0.58284
p__Bacillota.c__Bacilli.o__Aneurinibacillales.f__Aneurinibacillaceae.g__Aneurinibacillus	TPAS	3.37523	3.07097	0.02223
p__Deferrisomatota.c__Deferrisomatia.o__Deferrisomatales.f__Deferrisomataceae		0.88387
p__Bacillota.c__Negativicutes.o__Veillonellales-Selenomonadales.f__Veillonellaceae		2.9193
p__Bacillota.c__Clostridia.o__norank_c__Clostridia		2.04524
p__Verrucomicrobiota.c__Verrucomicrobiia	TPAS	4.0728	3.78617	0.00559
p__Pseudomonadota.c__Alphaproteobacteria.o__Hyphomicrobiales.f__Methylopilaceae.g__Methylopila		1.28181
p__Bacillota.c__Bacilli.o__Bacillales.f__Bacillaceae	TPAS	4.69598	4.38109	0.0028
p__Thermodesulfobacteriota.c__Desulfobacteria.o__Desulfobacterales.f__Desulfosarcinaceae.g__Sva0081_sediment_group		1.42794
p__Dependentiae.c__Babeliae.o__Babeliales.f__Babeliaceae		2.0742
p__Bacillota.c__Bacilli.o__Paenibacillales.f__Paenibacillaceae.g__Paenibacillus	TPAS	3.54992	3.24155	0.0074
p__Actinomycetota.c__Actinobacteria.o__Micrococcales.f__Micrococcaceae.g__Micrococcus		2.05996
p__Pseudomonadota.c__Alphaproteobacteria.o__Caulobacterales.f__Hyphomonadaceae.g__UKL13-1		1.66202
p__Bacillota.c__Clostridia.o__Oscillospirales.f__Ruminococcaceae	TPAS	3.73909	3.52396	0.0132
p__Acidobacteriota.c__Subgroup_22		1.53708
p__Actinomycetota.c__unclassified_p__Actinomycetota		1.42794
p__Acidobacteriota.c__Holophagae.o__Subgroup_7		2.29041
p__Bacillota.c__Clostridia.o__Lachnospirales.f__Lachnospiraceae.g__unclassified_f__Lachnospiraceae		2.78696
p__Bacteroidota.c__Bacteroidia.o__Sphingobacteriales.f__KD3-93.g__norank_f__KD3-93		1.78696
p__Bacteroidota.c__Bacteroidia.o__Sphingobacteriales.f__Lentimicrobiaceae.g__norank_f__Lentimicrobiaceae		1.36099
p__Patescibacteria.c__Microgenomatia.o__Candidatus_Roizmanbacteria.f__norank_o__Candidatus_Roizmanbacteria.g__norank_o__Candidatus_Roizmanbacteria		0.88387
p__Pseudomonadota.c__Alphaproteobacteria.o__Hyphomicrobiales.f__Hyphomicrobiales_	TPAS	4.99255	4.68823	0.00335
p__Pseudomonadota.c__Gammaproteobacteria.o__Burkholderiales.f__A21b		1.66202
p__Actinomycetota.c__Actinobacteria.o__Frankiales	TPAS	2.50712	2.75112	0.0074
p__Pseudomonadota.c__Alphaproteobacteria.o__Hyphomicrobiales.f__Hyphomicrobiales_.g__Bauldia		1.53708
p__Myxococcota.c__Polyangiia.o__mle1-27		2.45207
p__Bacillota.c__Clostridia.o__Oscillospirales.f__unclassified_o__Oscillospirales.g__unclassified_o__Oscillospirales		0.58284
p__Pseudomonadota.c__Gammaproteobacteria.o__Ga0077536.f__norank_o__Ga0077536		1.1849
p__Pseudomonadota.c__Gammaproteobacteria.o__Burkholderiales.f__Comamonadaceae.g__unclassified_f__Comamonadaceae		3.62463
p__Chlamydiota.c__Chlamydiia.o__Chlamydiales.f__Criblamydiaceae		1.05996
p__Bacillota.c__Thermoanaerobacteria		1.28181
p__Actinomycetota.c__Thermoleophilia.o__Solirubrobacterales.f__67-14	TPAS	3.49025	3.18761	0.0028
p__Pseudomonadota.c__Alphaproteobacteria.o__Hyphomicrobiales.f__unclassified_o__Hyphomicrobiales		2.17391
p__Bdellovibrionota	TPAS	2.62816	2.79974	0.01649
p__Patescibacteria.c__Gracilibacteria.o__JGI_0000069-P22.f__norank_o__JGI_0000069-P22		0.88387
p__Rhodothermota.c__Rhodothermia.o__Rhodothermales.f__Rhodothermaceae		0.88387
p__Rhodothermota.c__Rhodothermia.o__Rhodothermales.f__Rhodothermaceae.g__norank_f__Rhodothermaceae		0.88387
p__Candidatus_Kapabacteria		2.36817
p__Actinomycetota.c__Actinobacteria.o__Frankiales.f__Geodermatophilaceae		1.83811
p__Pseudomonadota.c__Gammaproteobacteria.o__Gammaproteobacteria_.f__norank_o__Gammaproteobacteria_.g__Candidatus_Berkiella		1.62423
p__Pseudomonadota.c__Alphaproteobacteria.o__Hyphomicrobiales.f__Xanthobacteraceae.g__norank_f__Xanthobacteraceae		2.11432
p__Bacillota.c__Bacilli.o__Lactobacillales.f__Vagococcaceae		3.7336
p__Patescibacteria.c__Gracilibacteria.o__Absconditabacteriales_(SR1).f__norank_o__Absconditabacteriales_(SR1).g__norank_o__Absconditabacteriales_(SR1)		2.98938
p__Pseudomonadota.c__Gammaproteobacteria.o__B2M28		1.28181
p__Pseudomonadota.c__Gammaproteobacteria.o__Burkholderiales.f__Rhodocyclaceae.g__Sulfuritalea		2.16262
p__Synergistota.c__Synergistia.o__Synergistales.f__Synergistaceae.g__Aminobacterium		0.88387
p__Patescibacteria.c__Parcubacteria.o__Candidatus_Nomurabacteria		1.88387
p__Acidobacteriota.c__Vicinamibacteria.o__Subgroup_17.f__norank_o__Subgroup_17		2.50712
p__Actinomycetota.c__Actinobacteria.o__Kitasatosporales.f__Streptomycetaceae	TPAS	2.0742	3.23393	0.0219
p__Bacteroidota.c__Bacteroidia.o__Chitinophagales.f__Chitinophagaceae.g__Sediminibacterium		1.53708
p__Pseudomonadota.c__Gammaproteobacteria.o__Pseudomonadales.f__Endozoicomonadaceae.g__Endozoicomonas		0.58284
p__Myxococcota.c__Polyangiia.o__mle1-27.f__norank_o__mle1-27		2.45207
p__Pseudomonadota.c__Gammaproteobacteria.o__Acidithiobacillales.f__Acidithiobacillaceae		2.71317
p__Patescibacteria.c__Saccharimonadia.o__Saccharimonadales.f__WWH38		0.88387
p__Pseudomonadota.c__Alphaproteobacteria.o__Hyphomicrobiales.f__Beijerinckiaceae.g__Methylocella		1.94457
p__Bacillota.c__Bacilli.o__Exiguobacterales.f__Exiguobacteraceae.g__Exiguobacterium	TPAS	2.53223	2.65552	0.0219
p__Planctomycetota.c__Pla3_lineage		0.88387
p__Actinomycetota.c__Actinobacteria.o__Micrococcales.f__Microbacteriaceae.g__Leucobacter		2.16262
p__Thermodesulfobacteriota.c__Desulfovibrionia.o__Desulfovibrionales.f__Desulfomicrobiaceae		1.62423
p__Bacillota.c__Clostridia.o__Lachnospirales.f__Lachnospiraceae.g__norank_f__Lachnospiraceae		1.66202
p__Bacteroidota.c__Bacteroidia.o__Bacteroidetes_VC2_1_Bac22.f__norank_o__Bacteroidetes_VC2_1_Bac22		1.81329
p__Bacillota.c__Bacilli.o__Erysipelotrichales.f__Erysipelotrichaceae.g__[Clostridium]_innocuum_group		1.86159
p__Patescibacteria.c__Gracilibacteria.o__JGI_0000069-P22		0.88387
p__Bacillota.c__Bacilli.o__Lactobacillales.f__Lactobacillaceae.g__Lentilactobacillus	TPAS	2.21631	2.78003	0.02223
p__Pseudomonadota.c__Alphaproteobacteria.o__Hyphomicrobiales.f__Hyphomicrobiales_.g__Nordella		2.35369
p__Bacillota.c__Bacilli.o__RF39		2.2456
p__Pseudomonadota.c__Gammaproteobacteria.o__norank_c__Gammaproteobacteria.f__norank_c__Gammaproteobacteria		2.26408
p__Sumerlaeota.c__Sumerlaeia		1.78696
p__Actinomycetota.c__Actinobacteria.o__Frankiales.f__Nakamurellaceae		1.05996
p__Patescibacteria.c__Parcubacteria.o__norank_c__Parcubacteria		0.88387
p__Bacillota.c__Bacilli.o__Erysipelotrichales.f__Erysipelatoclostridiaceae.g__Thomasclavelia		1.36099
p__Acidobacteriota.c__Blastocatellia.o__Blastocatellales.f__Blastocatellaceae.g__OLB17		2.20609
p__Bdellovibrionota.c__Bdellovibrionia		1.83811
p__Pseudomonadota.c__Gammaproteobacteria.o__CCM19a		1.86159
p__Verrucomicrobiota.c__Verrucomicrobiia.o__Chthoniobacterales.f__Chthoniobacteraceae.g__LD29	TPAS	3.03155	2.83264	0.0074
p__Pseudomonadota.c__Alphaproteobacteria.o__Rickettsiales.f__Mitochondria	RAS	4.89738	4.42803	0.02103
p__Acidobacteriota.c__Holophagae		2.30712
p__Armatimonadota.c__Fimbriimonadia.o__Fimbriimonadales		2.39575
p__Bacillota.c__Clostridia.o__Christensenellales.f__Christensenellaceae.g__unclassified_f__Christensenellaceae		2.13914
p__Actinomycetota.c__Actinobacteria.o__Micrococcales.f__Dermabacteraceae.g__Brachybacterium		1.53708
p__Pseudomonadota.c__Alphaproteobacteria.o__Hyphomicrobiales.f__Rhizobiaceae	TPAS	2.73818	3.02501	0.03605
p__Bacillota.c__Bacilli.o__Bacillales.f__Bacillaceae.g__Mesobacillus		1.28181
p__Bacillota.c__Bacilli.o__Bacillales.f__Planococcaceae.g__Paenisporosarcina		1.53708
p__Pseudomonadota.c__Alphaproteobacteria.o__Hyphomicrobiales.f__Hyphomicrobiaceae.g__Hyphomicrobium	TPAS	2.85235	2.94741	0.02568
p__Actinomycetota.c__Actinobacteria.o__Frankiales.f__Sporichthyaceae.g__Longivirga		2.12691
p__Ignavibacteriota		3.51481
p__Thermodesulfobacteriota	TPAS	2.84529	2.64596	0.02223
p__Pseudomonadota.c__Alphaproteobacteria.o__Hyphomicrobiales.f__Devosiaceae		2.59987
p__Cyanobacteriota.c__Sericytochromatia.o__norank_c__Sericytochromatia		1.53708
p__Actinomycetota.c__Actinobacteria.o__Micrococcales	TPAS	4.71385	4.38473	0.00649
p__Bacillota.c__Clostridia	TPAS	5.04706	4.69223	0.01041
p__Bacillota.c__Bacilli.o__Lactobacillales.f__unclassified_o__Lactobacillales		1.1849
p__Hydrogenedentes.c__Hydrogenedentia.o__Hydrogenedentiales.f__Hydrogenedensaceae.g__norank_f__Hydrogenedensaceae		0.88387
p__Pseudomonadota.c__Gammaproteobacteria.o__Burkholderiales.f__unclassified_o__Burkholderiales.g__unclassified_o__Burkholderiales		2.04524
p__Gemmatimonadota.c__Gemmatimonadia.o__Gemmatimonadales		3.05119
p__Actinomycetota.c__Actinobacteria.o__Mycobacteriales.f__Dietziaceae		2.11432
p__Actinomycetota.c__Actinobacteria.o__Micrococcales.f__Microbacteriaceae.g__Rhodoluna		1.53708
p__Bacillota.c__Bacilli.o__Bacillales.f__Bacillaceae.g__Virgibacillus		1.62423
p__norank_d__Bacteria.c__norank_d__Bacteria.o__norank_d__Bacteria.f__norank_d__Bacteria.g__norank_d__Bacteria		2.99108
p__Patescibacteria.c__Saccharimonadia.o__Saccharimonadales	TPAS	4.02059	3.67077	0.01027
p__Bacteroidota.c__Bacteroidia.o__Sphingobacteriales.f__Lentimicrobiaceae		1.69678
p__Bacteroidota.c__Bacteroidia.o__Flavobacteriales.f__Flavobacteriaceae.g__Flavobacterium		3.25123
p__Bdellovibrionota.c__Bdellovibrionia.o__Bdellovibrionales.f__Pseudobdellovibrionaceae.g__norank_f__Pseudobdellovibrionaceae		1.72897
p__Pseudomonadota.c__Alphaproteobacteria.o__Rhodobacterales.f__Paracoccaceae.g__Rubellimicrobium		2.26408
p__Thermodesulfobacteriota.c__Desulfobacteria.o__Desulfobacterales.f__Desulfosarcinaceae		1.42794
p__Bacillota.c__unclassified_p__Bacillota.o__unclassified_p__Bacillota.f__unclassified_p__Bacillota		1.05996
p__Actinomycetota.c__Acidimicrobiia.o__Microtrichales.f__norank_o__Microtrichales.g__norank_o__Microtrichales	TPAS	3.64805	3.35207	0.00209
p__Pseudomonadota.c__Gammaproteobacteria.o__Lysobacterales.f__Rhodanobacteraceae.g__unclassified_f__Rhodanobacteraceae		1.36099
p__Patescibacteria.c__WWE3.o__norank_c__WWE3		0.88387
p__Bacillota.c__Clostridia.o__Oscillospirales.f__Ruminococcaceae.g__norank_f__Ruminococcaceae		1.94457
p__Bacillota.c__Clostridia.o__unclassified_c__Clostridia.f__unclassified_c__Clostridia.g__unclassified_c__Clostridia		1.62423
p__Nitrospirota.c__Nitrospiria.o__Nitrospirales.f__Nitrospiraceae.g__Nitrospira	TPAS	2.55132	2.52799	0.02223
p__Planctomycetota.c__Phycisphaerae.o__Phycisphaerales		2.34627
p__Thermodesulfobacteriota.c__Desulfobulbia.o__Desulfobulbales.f__Desulfocapsaceae		2.21631
p__Pseudomonadota.c__Alphaproteobacteria.o__Acetobacterales.f__Acetobacteraceae.g__Acidisoma		1.72897
p__Bacteroidota.c__Bacteroidia.o__Flavobacteriales		3.68424
p__Pseudomonadota.c__Gammaproteobacteria.o__Lysobacterales.f__Lysobacteraceae.g__Luteimonas		1.66202
p__Pseudomonadota.c__Alphaproteobacteria.o__Defluviicoccales		1.53708
p__Spirochaetota		3.39709
p__Actinomycetota.c__Actinobacteria.o__Streptosporangiales.f__Streptosporangiaceae.g__Streptosporangium		1.1849
p__Bacillota.c__Desulfotomaculia		1.42794
p__Patescibacteria.c__Gracilibacteria.o__Candidatus_Peregrinibacteria		1.99781
p__Bacillota.c__Clostridia.o__Eubacteriales.f__Garciellaceae.g__Garciella		1.28181
p__Gemmatimonadota.c__Gemmatimonadia		3.05119
p__Actinomycetota.c__Actinobacteria.o__Micrococcales.f__Dermabacteraceae		1.53708
p__Actinomycetota.c__Actinobacteria.o__Mycobacteriales.f__Corynebacteriaceae	TPAS	4.00114	3.66573	0.01631
p__Pseudomonadota.c__Gammaproteobacteria.o__Legionellales.f__Legionellaceae.g__Legionella		3.44854
p__Acidobacteriota.c__Blastocatellia.o__11-24		1.81329
p__Actinomycetota.c__Actinobacteria.o__Micrococcales.f__Microbacteriaceae.g__Microbacterium		0.58284
p__Actinomycetota.c__Acidimicrobiia.o__Microtrichales.f__Ilumatobacteraceae.g__Ilumatobacter		1.83811
p__unclassified_k__norank_d__Bacteria.c__unclassified_k__norank_d__Bacteria.o__unclassified_k__norank_d__Bacteria.f__unclassified_k__norank_d__Bacteria		3.20505
p__Bacteroidota.c__Bacteroidia.o__Chitinophagales.f__Chitinophagaceae.g__Terrimonas		3.63669
p__Planctomycetota.c__Planctomycetes.o__Isosphaerales.f__Isosphaeraceae.g__Tundrisphaera		0.58284
p__Chloroflexota.c__KD4-96.o__norank_c__KD4-96.f__norank_c__KD4-96	TPAS	2.37523	2.69233	0.02223
p__Pseudomonadota.c__Gammaproteobacteria.o__Legionellales.f__Legionellaceae		3.44854
p__Thermodesulfobacteriota.c__Desulfobaccia.o__Desulfobaccales.f__Desulfobaccaceae		1.36099
p__Pseudomonadota.c__Gammaproteobacteria.o__Pseudomonadales.f__Hahellaceae		1.36099
p__Chloroflexota.c__Anaerolineae.o__Anaerolineales.f__Anaerolineaceae.g__norank_f__Anaerolineaceae		3.03309
p__Chloroflexota.c__KD4-96.o__norank_c__KD4-96	TPAS	2.37523	2.69311	0.02223
p__Pseudomonadota.c__Gammaproteobacteria.o__Burkholderiales.f__Rhodocyclaceae.g__Thauera		2.3232
p__Bacillota.c__Thermovenabulia.o__Thermovenabulales		1.99781
p__Patescibacteria.c__Microgenomatia.o__Candidatus_Pacebacteria		1.28181
p__Thermodesulfobacteriota.c__Desulfuromonadia.o__PB19.f__norank_o__PB19.g__norank_o__PB19		2.08799
p__Bacteroidota.c__Bacteroidia.o__Bacteroidales.f__Bacteroidaceae		3.09472
p__Bacteroidota.c__Bacteroidia.o__Chitinophagales.f__unclassified_o__Chitinophagales		2.65103
p__Planctomycetota.c__OM190		2.20609
p__Chloroflexota.c__Chloroflexia.o__Chloroflexales.f__Roseiflexaceae		0.88387
p__Bacillota.c__Desulfotomaculia.o__Desulfotomaculales.f__Desulfurisporaceae		1.1849
p__Acidobacteriota		3.33719
p__Bacillota.c__Desulfotomaculia.o__Desulfotomaculales		1.42794
p__Spirochaetota.c__Brevinematia.o__Brevinematales.f__Brevinemataceae		3.39709
p__Bacillota.c__Bacilli.o__Paenibacillales.f__Paenibacillaceae	TPAS	3.55086	3.24254	0.0074
p__Bacillota.c__Bacilli.o__Bacillales.f__Bacillaceae.g__Litchfieldia	TPAS	2.68321	2.55888	0.02223
p__Verrucomicrobiota.c__Verrucomicrobiia.o__Chthoniobacterales.f__Terrimicrobiaceae.g__Terrimicrobium		2.84291
p__Bacillota.c__Clostridia.o__Oscillospirales.f__Oscillospiraceae.g__Intestinimonas		1.72897
p__Synergistota.c__Synergistia.o__Synergistales.f__Synergistaceae.g__Lactivibrio		1.05996
p__Bacteroidota.c__Bacteroidia.o__Chitinophagales.f__37-13		1.36099
p__Pseudomonadota.c__Gammaproteobacteria.o__Burkholderiales.f__Alcaligenaceae		2.87951
p__Candidatus_Kapabacteria.c__Kapabacteria.o__Kapabacteriales.f__norank_o__Kapabacteriales		2.36817
p__Bacillota.c__Clostridia.o__Oscillospirales.f__unclassified_o__Oscillospirales		0.58284
p__Pseudomonadota.c__Gammaproteobacteria.o__Arenicellales		3.1683
p__Patescibacteria.c__Saccharimonadia.o__Saccharimonadales.f__norank_o__Saccharimonadales.g__norank_o__Saccharimonadales	TPAS	3.91346	3.56959	0.00639
p__Bacillota.c__Limnochordia.o__MBA03.f__norank_o__MBA03		1.42794
p__Bacillota.c__Clostridia.o__Peptostreptococcales-Tissierellales.f__Anaerovoracaceae.g__Family_XIII_AD3011_group		1.78696
p__Candidatus_Kryptonia.c__Kryptonia		1.05996
p__Actinomycetota.c__Thermoleophilia.o__Gaiellales.f__norank_o__Gaiellales	TPAS	3.05996	2.90807	0.00209
p__Planctomycetota.c__vadinHA49.o__norank_c__vadinHA49		0.88387
p__Bacillota.c__Clostridia.o__Oscillospirales.f__Oscillospiraceae.g__NK4A214_group		2.08799
p__SAR324_clade(Marine_group_B).c__norank_p__SAR324_clade(Marine_group_B).o__norank_p__SAR324_clade(Marine_group_B).f__norank_p__SAR324_clade(Marine_group_B).g__norank_p__SAR324_clade(Marine_group_B)	TPAS	2.70995	2.62697	0.02223
p__Pseudomonadota.c__Alphaproteobacteria.o__Rhodobacterales	TPAS	4.14549	3.82511	0.00395
p__Actinomycetota.c__Actinobacteria.o__norank_c__Actinobacteria.f__norank_c__Actinobacteria		2.19562
p__Bacillota.c__Bacilli.o__Brevibacillales	TPAS	2.44616	2.50838	0.02223
p__Planctomycetota.c__Phycisphaerae.o__Phycisphaerales.f__Phycisphaeraceae.g__SM1A02		2.29884
p__Patescibacteria.c__ABY1.o__Candidatus_Magasanikbacteria		1.28181
p__Bacillota.c__Clostridia.o__Monoglobales.f__Monoglobaceae.g__Monoglobus		2.29041
p__Actinomycetota.c__Actinobacteria.o__Pseudonocardiales.f__Pseudonocardiaceae.g__Amycolatopsis		1.36099
p__Pseudomonadota.c__Alphaproteobacteria.o__Hyphomicrobiales.f__Beijerinckiaceae.g__Methylobacterium		3.52534
p__Pseudomonadota.c__Gammaproteobacteria.o__Pseudomonadales.f__unclassified_o__Pseudomonadales		0.58284
p__Actinomycetota.c__Acidimicrobiia.o__Acidimicrobiales.f__Acidimicrobiaceae		1.53708
p__Pseudomonadota.c__Alphaproteobacteria.o__Hyphomicrobiales.f__Hyphomicrobiales_.g__Alsobacter	TPAS	4.49565	4.19648	0.00209
p__Bacillota.c__Bacilli.o__Lactobacillales.f__Lactobacillaceae.g__Lactiplantibacillus	TPAS	2.66563	2.59385	0.0074
p__Patescibacteria.c__Parcubacteria.o__Candidatus_Kaiserbacteria.f__norank_o__Candidatus_Kaiserbacteria.g__norank_o__Candidatus_Kaiserbacteria		2.03
p__Bacillota.c__Clostridia.o__Peptostreptococcales-Tissierellales.f__Family_XI.g__unclassified_f__Family_XI	TPAS	2.22629	2.66266	0.02223
p__Actinomycetota.c__Actinobacteria.o__Micrococcales.f__Demequinaceae		1.05996
p__Bacillota.c__Bacilli.o__Erysipelotrichales.f__Erysipelotrichaceae.g__Erysipelothrix		2.53708
p__Spirochaetota.c__MVP-15		1.28181
p__Acidobacteriota.c__Vicinamibacteria.o__Subgroup_17.f__norank_o__Subgroup_17.g__norank_o__Subgroup_17		2.50712
p__Bacteroidota.c__Bacteroidia.o__Bacteroidales.f__F082		0.58284
p__Pseudomonadota.c__Gammaproteobacteria.o__Lysobacterales.f__Rhodanobacteraceae.g__norank_f__Rhodanobacteraceae		1.28181
p__Bacillota.c__Bacilli.o__Lactobacillales.f__Lactobacillaceae.g__unclassified_f__Lactobacillaceae		1.42794
p__Bacillota.c__Clostridia.o__Eubacteriales.f__Eubacteriaceae		2.69005
p__Actinomycetota.c__Actinobacteria.o__Micrococcales.f__Intrasporangiaceae.g__unclassified_f__Intrasporangiaceae	RAS	2.99948	2.98244	0.04591
p__Acidobacteriota.c__Holophagae.o__Holophagales		0.88387
p__Pseudomonadota.c__unclassified_p__Pseudomonadota		2.03
p__Bacteroidota.c__Bacteroidia.o__Bacteroidales.f__Dysgonomonadaceae		0.88387
p__Bacillota.c__Clostridia.o__Oscillospirales.f__UCG-010		0.88387
p__Latescibacterota		2.17391
p__Pseudomonadota.c__Alphaproteobacteria.o__Sphingomonadales.f__Sphingomonadaceae		4.55671
p__Pseudomonadota.c__Gammaproteobacteria.o__Run-SP154		3.28094
p__Chloroflexota.c__Chloroflexia.o__Chloroflexales		0.88387
p__Zixibacteria.c__norank_p__Zixibacteria.o__norank_p__Zixibacteria.f__norank_p__Zixibacteria.g__norank_p__Zixibacteria		1.36099
p__Pseudomonadota.c__Gammaproteobacteria.o__norank_c__Gammaproteobacteria.f__norank_c__Gammaproteobacteria.g__norank_c__Gammaproteobacteria		2.26408
p__Bacteroidota.c__Bacteroidia.o__Flavobacteriales.f__Weeksellaceae		2.77597
p__Bdellovibrionota.c__Oligoflexia.o__0319-6G20		1.28181
p__Bacteroidota.c__Bacteroidia.o__Bacteroidales.f__Tannerellaceae		2.76753
p__Pseudomonadota.c__Gammaproteobacteria.o__Lysobacterales.f__Rhodanobacteraceae.g__Pseudolysobacter		1.81329
p__Planctomycetota.c__Planctomycetes.o__Isosphaerales		2.53708
p__Campylobacterota.c__Campylobacteria		2.04524
p__Pseudomonadota.c__Gammaproteobacteria.o__Burkholderiales.f__Methylophilaceae.g__Candidatus_Methylopumilus		1.1849
p__Ignavibacteriota.c__Ignavibacteria.o__Ignavibacteriales.f__PHOS-HE36		3.47937
p__Actinomycetota.c__Coriobacteriia	TPAS	3.04072	2.8692	0.0074
p__Patescibacteria.c__Gracilibacteria.o__norank_c__Gracilibacteria.f__norank_c__Gracilibacteria		1.98078
p__Patescibacteria.c__Gracilibacteria.o__norank_c__Gracilibacteria.f__norank_c__Gracilibacteria.g__norank_c__Gracilibacteria		1.98078
p__Actinomycetota.c__Thermoleophilia.o__Gaiellales.f__Gaiellaceae		1.42794
p__Bacillota.c__Clostridia.o__Lachnospirales.f__Lachnospiraceae.g__GCA-900066575		1.1849
p__Pseudomonadota.c__Alphaproteobacteria.o__Sphingomonadales.f__Sphingomonadaceae.g__Rhizorhabdus		1.66202
p__Pseudomonadota.c__unclassified_p__Pseudomonadota.o__unclassified_p__Pseudomonadota.f__unclassified_p__Pseudomonadota.g__unclassified_p__Pseudomonadota		2.03
p__Candidatus_Eremiobacterota.c__Eremiobacteria.o__norank_c__Eremiobacteria.f__norank_c__Eremiobacteria		2.29884
p__Bacillota.c__Thermovenabulia.o__Thermovenabulales.f__Tepidanaerobacteraceae.g__Tepidanaerobacter		1.99781
p__Myxococcota.c__Polyangiia		2.857
p__Pseudomonadota.c__Alphaproteobacteria.o__Rhodobacterales.f__Paracoccaceae.g__Gemmobacter	TPAS	2.78696	2.91591	0.04951
p__Patescibacteria.c__ABY1.o__Candidatus_Falkowbacteria		1.42794
p__Thermodesulfobacteriota.c__Desulfovibrionia.o__Desulfovibrionales.f__Desulfovibrionaceae.g__Bilophila		1.1849
p__Chloroflexota.c__Anaerolineae.o__Caldilineales	TPAS	3.00609	2.81399	0.00209
p__SAR324_clade(Marine_group_B).c__norank_p__SAR324_clade(Marine_group_B).o__norank_p__SAR324_clade(Marine_group_B).f__norank_p__SAR324_clade(Marine_group_B)	TPAS	2.70995	2.62708	0.02223
p__Acidobacteriota.c__Vicinamibacteria.o__Vicinamibacterales.f__norank_o__Vicinamibacterales		1.42794
p__Bacillota.c__Clostridia.o__Peptostreptococcales-Tissierellales.f__Family_XI.g__Sporanaerobacter		1.83811
p__Patescibacteria.c__Saccharimonadia.o__Saccharimonadales.f__norank_o__Saccharimonadales	TPAS	3.91346	3.56959	0.00639
p__Chloroflexota.c__Anaerolineae.o__SJA-15		1.42794
p__Pseudomonadota.c__Gammaproteobacteria.o__unclassified_c__Gammaproteobacteria.f__unclassified_c__Gammaproteobacteria.g__unclassified_c__Gammaproteobacteria		2.89034
p__Bacillota.c__unclassified_p__Bacillota.o__unclassified_p__Bacillota.f__unclassified_p__Bacillota.g__unclassified_p__Bacillota		1.05996
p__Candidatus_Eremiobacterota.c__Eremiobacteria.o__norank_c__Eremiobacteria		2.29884
p__Actinomycetota.c__Acidimicrobiia.o__Acidimicrobiales.f__Acidimicrobiaceae.g__Acidiferrimicrobium		1.53708
p__Thermodesulfobacteriota.c__Desulfuromonadia		2.08799
p__Pseudomonadota.c__Alphaproteobacteria.o__Rhodobacterales.f__Paracoccaceae	TPAS	4.14549	3.82511	0.00395
p__Deinococcota.c__Deinococci		2.31523
p__Patescibacteria.c__Gracilibacteria.o__Absconditabacteriales_(SR1)		2.98938
p__Actinomycetota.c__Actinobacteria.o__Streptosporangiales.f__Streptosporangiaceae		1.1849
p__Chlamydiota.c__Chlamydiia.o__Chlamydiales.f__Chlamydiaceae.g__unclassified_f__Chlamydiaceae		2.52732
p__Bacteroidota.c__Bacteroidia.o__Bacteroidales.f__unclassified_o__Bacteroidales		1.1849
p__Actinomycetota.c__Actinobacteria.o__Bifidobacteriales.f__Bifidobacteriaceae.g__Bifidobacterium		3.20918
p__Pseudomonadota.c__Gammaproteobacteria.o__Enterobacterales.f__Shewanellaceae		3.13551
p__Pseudomonadota.c__Gammaproteobacteria.o__Rickettsiellales.f__Rickettsiellaceae		2.98767
p__Pseudomonadota.c__Gammaproteobacteria.o__Pseudomonadales.f__unclassified_o__Pseudomonadales.g__unclassified_o__Pseudomonadales		0.58284
p__Pseudomonadota.c__Alphaproteobacteria.o__Acetobacterales	TPAS	2.94268	2.77431	0.04632
p__Patescibacteria.c__Saccharimonadia.o__Saccharimonadales.f__LWQ8.g__norank_f__LWQ8		2.61626
p__Patescibacteria.c__Saccharimonadia	TPAS	4.02059	3.67077	0.01027
p__Pseudomonadota.c__Gammaproteobacteria.o__Coxiellales		1.28181
p__Bacillota.c__Bacilli.o__Bacillales.f__Planococcaceae.g__Lysinibacillus		2.72272
p__Bacteroidota.c__Bacteroidia.o__Bacteroidales.f__Prolixibacteraceae.g__WCHB1-32		1.1849
p__Bacillota.c__Clostridia.o__unclassified_c__Clostridia.f__unclassified_c__Clostridia		1.62423
p__Bacteroidota.c__Bacteroidia.o__Bacteroidales.f__Barnesiellaceae.g__Barnesiella		1.83811
p__Myxococcota.c__Polyangiia.o__Polyangiales.f__Phaselicystaceae.g__Phaselicystis		2.03
p__Planctomycetota.c__Planctomycetes.o__Gemmatales.f__Gemmataceae.g__norank_f__Gemmataceae	TPAS	2.94833	2.88775	0.02249
p__Patescibacteria.c__Microgenomatia.o__Candidatus_Shapirobacteria		0.88387
p__Pseudomonadota.c__Gammaproteobacteria.o__Enterobacterales		3.91265
p__Chloroflexota.c__Anaerolineae.o__Aggregatilineales.f__A4b.g__OLB13		1.42794
p__Pseudomonadota.c__Gammaproteobacteria.o__PLTA13.f__norank_o__PLTA13		2.21631
p__Bacillota.c__unclassified_p__Bacillota.o__unclassified_p__Bacillota		1.05996
p__Dependentiae.c__Babeliae		3.49559
p__Pseudomonadota.c__Alphaproteobacteria.o__Hyphomicrobiales.f__Pleomorphomonadaceae.g__norank_f__Pleomorphomonadaceae		1.48593
p__Patescibacteria.c__Microgenomatia.o__Candidatus_Shapirobacteria.f__norank_o__Candidatus_Shapirobacteria		0.88387
p__Bacillota.c__Clostridia.o__Clostridiales.f__Clostridiaceae	TPAS	4.81137	4.49807	0.00388
p__Actinomycetota.c__Actinobacteria.o__Frankiales.f__Sporichthyaceae.g__hgcI_clade		1.58284
p__Actinomycetota.c__Actinobacteria.o__Bifidobacteriales.f__Bifidobacteriaceae		3.20918
p__Bacillota.c__Bacilli.o__Mycoplasmatales.f__Mycoplasmataceae.g__norank_f__Mycoplasmataceae		2.03
p__Actinomycetota.c__Actinobacteria.o__Micromonosporales.f__Micromonosporaceae.g__Allocatelliglobosispora		1.05996
p__Fusobacteriota.c__Fusobacteriia.o__Fusobacteriales.f__Fusobacteriaceae.g__Fusobacterium		1.58284
p__Planctomycetota.c__vadinHA49.o__norank_c__vadinHA49.f__norank_c__vadinHA49		0.88387
p__Pseudomonadota.c__Alphaproteobacteria.o__Rhodobacterales.f__Paracoccaceae.g__Tropicimonas-Psychromarinibacter		1.81329
p__Acidobacteriota.c__Thermoanaerobaculia.o__Thermoanaerobaculales.f__Thermoanaerobaculaceae		2.59987
p__Chloroflexota.c__Anaerolineae.o__Ardenticatenales		1.36099
p__Bacteroidota.c__Bacteroidia.o__Cytophagales.f__Microscillaceae.g__Chryseolinea		1.62423
p__Bacillota.c__Desulfotomaculia.o__Desulfotomaculales.f__Desulfotomaculaceae.g__Desulfohalotomaculum		1.05996
