# Supplementary material for: Comparative Study on the Nutritional, Textural and Flavor Profiles of Mandarin Fish (Siniperca chuatsi) in Industrialized Recirculating and Traditional Pond Aquaculture Systems
Source: Foods. 2025 Nov 24;14(23):4028. doi: 10.3390/foods14234028 (PMC12691990; doi:10.3390/foods14234028)
Supplement: Supplementary file 1 [file foods-14-04028-s001.zip › Table S1:Identification of volatile compounds and their odor characteristics.xlsx]

## Sheet: Peak position and peak volume o
		Peak volume
		TPAS	TPAS	TPAS	RAS	RAS	RAS
Benzaldehyde		127.932	162.404	96.2913	134.187	136.051	128.879
2-Acetylfuran		525.995	518.289	481.245	529.525	515.781	524.271
Decanal		265.178	254.002	215.294	170.849	194.256	158.982
1-Octen-3-ol		140.319	145.878	122.284	92.8585	112.091	88.4194
Nonanal-M		1269.14	1303.51	1285.08	742.404	728.515	783.816
Nonanal-D		128.774	104.125	92.6186	61.7798	51.9216	60.9177
1-Hexanol		113.173	111.682	89.6102	68.2186	91.992	88.1105
2,5-Dimethylpyrazine		53.5857	51.3817	46.4959	33.6227	40.9747	36.3956
6-Methyl-5-hepten-2-one		59.0092	56.583	48.5533	47.8868	41.4235	39.3439
Hexyl propionate		161.075	130.041	150.241	45.9894	62.1108	42.8233
Ammonia		5039.53	5747.71	5044.75	4926.89	4607.79	4097.63
3-Hydroxy-2-butanone-M		270.617	322.83	267.373	334.083	468.534	705.071
3-Hydroxy-2-butanone-D		50.5307	48.7	39.2861	39.1573	50.1353	92.5142
Octanal		182.333	163.928	178.056	94.4116	97.6799	94.9182
1-Pentanol		192.871	182.318	187.117	80.6186	119.554	105.254
(Z)-4-Heptenal		32.4341	24.9843	24.771	17.0813	16.9569	17.2457
gamma-Terpinene		41.508	43.7587	39.4972	22.5803	17.99	21.2361
Ethyl hexanoate		79.7765	54.5056	74.8752	27.4705	33.5005	28.5681
(E)-2-Hexenal		65.1081	53.4324	64.6926	36.22	35.4291	33.776
Diethyl disulfide-M		729.366	814.258	727.489	847.587	668.886	727.793
Diethyl disulfide-D		216.723	282.177	212.559	289.882	180.407	203.478
3-Methyl-1-butanol		70.5715	80.5741	66.1101	71.458	58.1493	70.2249
Limonene-M		42.6411	43.1765	37.4709	19.8852	18.9854	17.9767
Limonene-D		73.7021	71.4425	64.0194	27.9149	30.31	38.6396
Heptanal-M		778.691	810.58	790.7	268.091	313.616	269.06
Heptanal-D		210.177	227.452	203.896	40.6081	34.0582	33.8338
o-Xylene		63.9972	65.0614	60.3201	61.3465	62.9574	61.0799
Cumene		36.5466	35.8157	25.2687	38.9862	32.1341	37.4798
1-Penten-3-ol		866.955	747.961	823.851	202.643	385.776	263.778
1-Butanol		1244.76	1320.44	1244.8	1318.64	1251.28	1244.7
Diallyl sulfide-M		399.851	502.464	399.56	708.361	690.787	688.163
Diallyl sulfide-D		46.2271	69.9227	44.5896	158.584	150.261	151.126
2-Methyl-1-propanol		166.381	198.861	160.835	149.988	142.978	161.384
Hexanal-M		2763.38	2549.46	2752.65	782.203	1342.7	962.97
Hexanal-D		2034.73	1598.98	2036.15	134.247	320.024	176.705
Ethyl 3-methylbutanoate		40.1504	35.1936	35.849	26.8506	29.5613	28.2837
Allyl propyl sulfide		349.683	414.944	352.489	426.784	330.313	374.727
1-Propanol		1150.92	1345.13	1156.78	957.749	864.724	939.781
Ethyl 2-methylbutanoate		87.7328	101.49	87.1863	59.6024	60.4289	58.5848
Methyl butanoate		541.89	559.789	535.069	729.575	679.967	701.989
Pentanal		1703.97	1711.68	1714.59	1414.29	1196.63	1195.18
2-Methylpropyl acetate		673.777	640.589	676.74	275.516	359.185	320.697
Ethyl propanoate-M		340.78	359.979	338.347	310.065	199.954	258.135
Ethyl propanoate-D		74.8885	90.3479	73.7598	63.3351	32.7185	46.1338
Ethanol		3898.1	4123.32	3906.98	4598.91	4455.56	4360.98
Methyl isobutyrate		357.921	407.95	359.865	525.775	422.527	485.498
3-Methylbutanal		140.61	147.153	141.352	338.169	477.37	594.067
2-Methyl-2-propanol		3218.15	3273.48	3248.94	3100.87	2745.41	2782.44
2-Butanone		977.301	985.726	997.328	1085.14	1099.48	1100.92
Ethyl acetate		854.152	855.514	877.524	535.913	425.686	499.9
Butanal		298.201	262.29	284.837	99.284	127.71	104.874
Acetal		5255.27	5382.21	5316.02	5396.63	5315.3	5486.52
2-Propenal		120.713	114.917	113.488	77.117	71.3425	75.3395
Methyl acetate		1629.23	1778.59	1658.46	2374.71	1976.01	2221.3
Acetone		4839.6	4800.14	4895.23	3547.25	3750.53	3642.9
2-Methylpropanal		16.3614	19.9275	15.8304	64.1905	84.4468	143.456
Propanal		3598.56	3051.12	3668.93	702.671	1410.32	950.957
Dimethyl sulfide		1558.45	1375.41	1566.29	1312.32	1113.09	1321.41
Pyrazine		201.701	204.423	165.13	239.409	226.594	218.998
2-Heptanone		50.3041	45.0029	49.0888	25.3509	31.0032	26.8462
(E)-2-Pentenal		71.7046	46.9403	69.9405	51.2284	53.8524	44.4696
